# Supplementary material for: Crystal structure of dilithium potassium citrate, Li2KC6H5O7 determined from powder diffraction data and DFT calculations
Source: Acta Crystallogr E Crystallogr Commun. 2019 Feb 28;75(Pt 3):410–3. doi: 10.1107/S2056989019002809 (PMC6399693; doi:10.1107/S2056989019002809)
Supplement: Supplementary file 1 [file e-75-00410-sup1.cif]

##############################################################################
#                                                                            #
# This CIF contains the data in a paper accepted for publication in          #
# Acta Crystallographica Section E. It conforms to the requirements of       #
# Notes for Authors for Acta Crystallographica Section E, and has been       #
# peer reviewed under the auspices of the IUCr Commission on Journals.       #
#                                                                            #
# Full details of the Crystallographic Information File format               #
# are given in the paper "The Crystallographic Information File (CIF):       #
# a New Standard Archive File for Crystallography" by S. R. Hall, F. H.      #
# Allen and I. D. Brown [Acta Cryst. (1991), A47, 655-685].                  #
#                                                                            #
# The current version of the core CIF dictionary is obtainable from          #
# ftp://ftp.iucr.org/pub/cif_core.dic.                                       #
#                                                                            #
# Software is freely available for graphical display of the structure(s)     #
# in this CIF. For information consult the CIF software page                 #
# http://www.iucr.org/resources/cif/software.                                #
#                                                                            #
# This file may be used for bona fide research purposes within the           #
# scientific community so long as proper attribution is given to the journal # 
# article from which it was obtained.                                        #
#                                                                            #
##############################################################################
data_KADU1665_publ
_audit_creation_method     "from EXP file using GSAS2CIF"
_journal_data_validation_number     ?
_journal_date_recd_electronic     2019-02-11
_journal_date_accepted     2019-02-24
_journal_name_full     'Acta Crystallographica, Section E'
_journal_year     2019
_journal_volume     75
_journal_issue      3
_journal_page_first     410
_journal_page_last     413
_journal_paper_category     GI
_journal_paper_doi     10.1107/S2056989019002809
_journal_coeditor_code     HB7800
_publ_contact_author_name     'James A. Kaduk'
_publ_contact_author_address
;
Department of Chemistry
North Central College
131 S. Loomis St.
Naperville IL 60540 USA
;
_publ_contact_author_email     kaduk@polycrystallography.com
_publ_contact_author_fax     ?
_publ_contact_author_phone     1-630-605-0274
_publ_section_title
;
Crystal structure of dilithium potassium citrate, Li~2~KC~6~H~5~O~7~ determined
from powder diffraction data and DFT calculations
;
_publ_section_title_footnote     .
loop_
    _publ_author_name
    _publ_author_footnote
    _publ_author_address
    'Cigler, Andrew J.' .
;
 Department of Chemistry,
 North Central College,
 131 S. Loomis St, Naperville IL
 60540 USA
;
    'Kaduk, James A.' .
;
 Department of Chemistry,
 North Central College,
 131 S. Loomis St, Naperville IL
 60540 USA
;
_publ_section_synopsis
;
The crystal structure of dilithium potassium citrate has been solved and
refined using laboratory X-ray powder diffraction data, and optimized using
density functional techniques. The KO~7~ coordination polyhedra share edges,
forming chains parallel to the <i>a</i> axis. These chains share edges with
one tetrahedral Li, and are bridged by edge-sharing pairs of the second
tetrahedral Li, forming layers parallel to the <i>ac</i> plane.
;
_pd_block_id     2019-01-12T10:23|KADU1665|James_A._Kaduk|NCCPAN
_chemical_name_systematic     'dilithium potassium citrate'
_chemical_name_common     'dilithium potassium citrate'
_chemical_formula_moiety     'C6 H5 K Li2 O7'
_chemical_formula_sum     "C6 H5 K Li2 O7"
_chemical_formula_structural     'Li2 K C6 H5 O7'
_chemical_formula_analytical     ?
_chemical_formula_iupac     '[Li2 K (C6 H5 O7)]'
_chemical_formula_weight     242.08
_chemical_melting_point     ?
_chemical_compound_source     ?
_symmetry_cell_setting     triclinic
_symmetry_space_group_name_H-M     "P -1"
_symmetry_space_group_name_Hall     '-P 1'
loop_
    _symmetry_equiv_pos_site_id
    _symmetry_equiv_pos_as_xyz
    1 +x,+y,+z
    2 -x,-y,-z
_cell_length_a     6.4842(3)
_cell_length_b     6.6833(3)
_cell_length_c     9.8171(4)
_cell_angle_alpha     87.637(4)
_cell_angle_beta     80.606(4)
_cell_angle_gamma     83.109(4)
_cell_volume     416.59(2)
_cell_formula_units_Z     2
_cell_measurement_temperature     302
_cell_special_details     ?
_exptl_crystal_density_diffrn     1.930
_exptl_crystal_density_meas     ?
_exptl_crystal_density_method     ?
_exptl_crystal_F_000     ?
_pd_char_colour     white
_pd_char_particle_morphology     ?
_exptl_absorpt_correction_type     ?
_exptl_absorpt_process_details
;   GSAS Absorption/surface roughness correction: function number 0
 No correction is applied.
;
_exptl_absorpt_correction_T_min     1.00000
_exptl_absorpt_correction_T_max     1.00000
_exptl_special_details     ?
_diffrn_ambient_temperature     302
_diffrn_source     'sealed X-ray tube'
loop_
    _diffrn_radiation_type
    _diffrn_radiation_wavelength
    K\a~1~ 0.709237
    K\a~2~ 0.713647
_diffrn_radiation_monochromator     ?
_diffrn_measurement_device_type     'PANalytical Empyrean'
_diffrn_detector     'Si strip'
_pd_instr_dist_src/mono     ?
_pd_instr_dist_mono/spec     ?
_pd_instr_dist_src/spec     240
_pd_instr_dist_spec/anal     ?
_pd_instr_dist_anal/detc     ?
_pd_instr_dist_spec/detc     240
_pd_instr_location     ?
_diffrn_radiation_probe     x-ray
loop_
    _refln_index_h
    _refln_index_k
    _refln_index_l
    _pd_refln_wavelength_id
    _refln_observed_status
    _refln_F_squared_meas
    _refln_F_squared_calc
    _refln_phase_calc
    _refln_d_spacing
    _gsas_i100_meas
    0 0 1 1 o 1323.274 1336.846 0.00 9.68308 99.69
    0 0 1 2 o 1297.478 1336.846 0.00 9.68308 48.32
    0 1 0 1 o 65.735 72.546 0.00 6.63345 3.52
    0 1 0 2 o 56.618 72.546 0.00 6.63345 1.52
    1 0 0 1 o 0.305 9.631 0.00 6.35485 0.00
    1 0 0 2 o 0.305 9.631 0.00 6.35485 0.00
    1 0 1 1 o 9.409 29.454 180.00 5.75040 0.35
    1 0 1 2 o 26.377 29.454 180.00 5.75040 0.45
    0 1 1 1 o 892.455 900.534 180.00 5.52974 27.74
    0 1 1 2 o 885.495 900.534 180.00 5.52974 13.59
    0 1 -1 1 o 236.169 225.256 0.00 5.41695 6.84
    0 1 -1 2 o 255.929 225.256 0.00 5.41695 3.66
    1 0 -1 1 o 947.521 809.450 0.00 4.96210 18.23
    1 0 -1 2 o 844.953 809.450 0.00 4.96210 8.04
    1 1 0 1 o 14.147 14.275 0.00 4.87731 0.58
    1 1 0 2 o 14.373 14.275 0.00 4.87731 0.29
    0 0 2 1 o 1092.336 1088.449 180.00 4.84154 19.07
    0 0 2 2 o 1184.295 1088.449 180.00 4.84154 10.23
    1 1 1 1 o 22.883 0.042 0.00 4.62107 0.63
    1 1 1 2 o 12.160 0.042 0.00 4.62107 0.18
    1 -1 0 1 o 111.631 241.591 0.00 4.34624 1.72
    1 -1 0 2 o 101.625 241.591 0.00 4.34624 0.76
    1 0 2 1 o 164.859 213.064 180.00 4.18665 2.88
    1 0 2 2 o 166.987 213.064 180.00 4.18665 1.44
    1 1 -1 1 o 99.065 128.749 0.00 4.13177 1.88
    1 -1 1 1 o 465.128 531.880 0.00 4.11324 6.99
    1 1 -1 2 o 110.125 128.749 0.00 4.13177 1.01
    1 -1 1 2 o 464.284 531.880 0.00 4.11324 3.44
    0 1 2 1 o 718.466 651.868 0.00 3.95251 10.53
    0 1 2 2 o 724.967 651.868 0.00 3.95251 5.25
    0 1 -2 1 o 107.877 95.530 0.00 3.87018 1.40
    0 1 -2 2 o 97.719 95.530 0.00 3.87018 0.63
    1 -1 -1 1 o 2112.394 2112.808 180.00 3.83196 26.56
    1 -1 -1 2 o 2072.335 2112.808 180.00 3.83196 12.87
    1 1 2 1 o 10.387 2.622 0.00 3.70241 0.19
    1 1 2 2 o 20.832 2.622 0.00 3.70241 0.17
    1 0 -2 1 o 960.040 1002.577 0.00 3.58528 9.14
    1 0 -2 2 o 1327.310 1002.577 0.00 3.58528 6.19
    1 -1 2 1 o 9445.332 9209.318 180.00 3.39806 100.00
    1 -1 2 2 o 9437.532 9209.318 180.00 3.39806 49.33
    0 2 0 1 o 108.339 39.089 0.00 3.31672 1.29
    0 2 0 2 o 159.937 39.089 0.00 3.31672 0.94
    0 0 3 1 o 988.514 791.585 0.00 3.22769 8.03
    1 1 -2 1 o 347.018 294.535 0.00 3.22000 3.19
    0 0 3 2 o 922.070 791.585 0.00 3.22769 3.71
    1 1 -2 2 o 350.882 294.535 0.00 3.22000 1.59
    2 0 0 1 o 435.055 460.904 180.00 3.17743 4.23
    2 0 1 1 o 153.382 164.180 180.00 3.17273 1.66
    0 2 1 1 o 798.981 846.030 180.00 3.15923 8.95
    2 0 0 2 o 433.664 460.904 180.00 3.17743 2.08
    2 0 1 2 o 152.795 164.180 180.00 3.17273 0.82
    0 2 1 2 o 802.104 846.030 180.00 3.15923 4.43
    0 2 -1 1 o 473.901 523.136 180.00 3.11672 5.06
    0 2 -1 2 o 436.173 523.136 180.00 3.11672 2.31
    1 -1 -2 1 o 48.283 60.627 180.00 3.09203 0.43
    1 2 0 1 o 162.884 204.576 0.00 3.08953 1.94
    1 0 3 1 o 119.041 151.505 180.00 3.08325 1.08
    1 -1 -2 2 o 55.835 60.627 180.00 3.09203 0.24
    1 2 0 2 o 196.635 204.576 0.00 3.08953 1.14
    1 0 3 2 o 151.905 151.505 180.00 3.08325 0.67
    1 2 1 1 o 1034.879 1170.707 0.00 3.03074 11.58
    1 2 1 2 o 1097.034 1170.707 0.00 3.03074 6.05
    2 1 1 1 o -0.045 0.006 0.00 3.00857 0.01
    2 1 0 1 o 2844.610 2936.498 180.00 3.00321 26.76
    2 1 1 2 o -0.072 0.006 0.00 3.00857 0.01
    2 1 0 2 o 2845.300 2936.498 180.00 3.00321 13.21
    0 1 3 1 o 363.962 380.096 0.00 2.92792 2.78
    0 1 3 2 o 397.347 380.096 0.00 2.92792 1.49
    2 0 -1 1 o 1077.607 1048.028 180.00 2.88572 7.65
    1 1 3 1 o 953.006 939.060 0.00 2.88191 7.83
    0 1 -3 1 o 209.611 208.587 0.00 2.87744 1.38
    2 0 2 1 o 2592.409 2593.856 180.00 2.87520 21.48
    2 0 -1 2 o 1035.913 1048.028 180.00 2.88572 3.64
    1 1 3 2 o 929.758 939.060 0.00 2.88191 3.77
    1 2 -1 1 o 31.763 31.999 180.00 2.86308 0.26
    0 1 -3 2 o 209.070 208.587 0.00 2.87744 0.68
    2 0 2 2 o 2621.908 2593.856 180.00 2.87520 10.72
    1 2 -1 2 o 31.730 31.999 180.00 2.86308 0.13
    1 -2 0 1 o 738.422 738.345 180.00 2.81087 5.84
    1 -2 0 2 o 707.526 738.345 180.00 2.81087 2.77
    0 2 2 1 o 328.892 279.138 180.00 2.76487 2.63
    2 1 2 1 o 33.985 30.106 180.00 2.75853 0.33
    0 2 2 2 o 292.510 279.138 180.00 2.76487 1.16
    2 1 -1 1 o 4713.923 4528.486 180.00 2.74618 33.23
    2 -1 0 1 o 1070.776 1031.525 180.00 2.74539 7.03
    2 1 2 2 o 30.680 30.106 180.00 2.75853 0.15
    1 -2 1 1 o 44.416 44.826 0.00 2.73770 0.31
    2 -1 1 1 o 191.293 195.606 0.00 2.73529 1.28
    2 1 -1 2 o 4427.922 4528.486 180.00 2.74618 15.43
    1 2 2 1 o 556.318 568.499 0.00 2.72872 4.86
    2 -1 0 2 o 1010.937 1031.525 180.00 2.74539 3.28
    1 -2 1 2 o 44.730 44.826 0.00 2.73770 0.15
    2 -1 1 2 o 195.154 195.606 0.00 2.73529 0.65
    1 -1 3 1 o 9.713 9.746 180.00 2.71730 0.10
    1 2 2 2 o 566.166 568.499 0.00 2.72872 2.44
    0 2 -2 1 o 2808.595 2821.161 180.00 2.70847 20.30
    1 0 -3 1 o 0.468 0.475 0.00 2.70857 0.01
    1 -1 3 2 o 9.541 9.746 180.00 2.71730 0.05
    0 2 -2 2 o 2715.563 2821.161 180.00 2.70847 9.70
    1 0 -3 2 o 0.419 0.475 0.00 2.70857 0.00
    1 -2 -1 1 o -2.910 0.668 180.00 2.66272 0.00
    1 -2 -1 2 o -2.910 0.668 180.00 2.66272 0.00
    2 -1 -1 1 o 420.545 363.155 180.00 2.55634 2.26
    2 -1 -1 2 o 396.965 363.155 180.00 2.55634 1.06
    1 1 -3 1 o 385.292 383.159 0.00 2.53471 2.03
    2 -1 2 1 o 971.945 995.910 0.00 2.53210 5.74
    1 1 -3 2 o 364.630 383.159 0.00 2.53471 0.95
    2 -1 2 2 o 952.185 995.910 0.00 2.53210 2.78
    1 2 -2 1 o 110.614 172.810 0.00 2.49571 0.71
    1 -2 2 1 o 123.573 132.255 180.00 2.48753 0.75
    1 -1 -3 1 o 365.832 354.911 180.00 2.48131 1.75
    2 0 -2 1 o 922.075 893.431 180.00 2.48105 4.52
    1 2 -2 2 o 178.665 172.810 0.00 2.49571 0.54
    1 -2 2 2 o 132.102 132.255 180.00 2.48753 0.39
    2 0 3 1 o 2962.946 2993.804 180.00 2.46992 17.61
    1 -1 -3 2 o 349.448 354.911 180.00 2.48131 0.83
    2 0 -2 2 o 879.548 893.431 180.00 2.48105 2.13
    2 0 3 2 o 2948.028 2993.804 180.00 2.46992 8.65
    2 2 1 1 o 4298.496 4285.688 0.00 2.44655 29.66
    2 2 0 1 o 836.442 840.766 0.00 2.43866 5.59
    2 2 1 2 o 4453.176 4285.688 0.00 2.44655 15.16
    2 2 0 2 o 914.562 840.766 0.00 2.43866 3.01
    0 0 4 1 o 146.328 135.261 0.00 2.42077 0.70
    0 0 4 2 o 129.392 135.261 0.00 2.42077 0.31
    2 1 3 1 o 351.374 353.691 180.00 2.39951 2.22
    1 0 4 1 o 2399.332 2379.851 180.00 2.39276 11.79
    2 1 -2 1 o 50.305 49.880 180.00 2.38600 0.25
    2 1 3 2 o 354.474 353.691 180.00 2.39951 1.11
    1 -2 -2 1 o 756.158 775.864 180.00 2.37794 3.98
    1 0 4 2 o 2321.046 2379.851 180.00 2.39276 5.64
    2 1 -2 2 o 48.253 49.880 180.00 2.38600 0.12
    1 -2 -2 2 o 689.292 775.864 180.00 2.37794 1.80
    1 2 3 1 o 363.496 444.955 0.00 2.35007 2.26
    0 2 3 1 o 309.200 309.180 180.00 2.33914 1.64
    1 2 3 2 o 455.200 444.955 0.00 2.35007 1.37
    0 2 3 2 o 403.837 309.180 180.00 2.33914 1.05
    2 2 2 1 o 221.640 190.812 0.00 2.31054 1.38
    1 1 4 1 o 43.968 41.014 180.00 2.29908 0.20
    2 2 2 2 o 202.297 190.812 0.00 2.31054 0.62
    2 2 -1 1 o 1008.952 989.756 0.00 2.29076 5.51
    0 1 4 1 o 1053.865 1034.685 0.00 2.29043 4.62
    0 2 -3 1 o 2571.046 2542.412 180.00 2.28803 12.23
    1 1 4 2 o 41.406 41.014 180.00 2.29908 0.09
    2 2 -1 2 o 1022.409 989.756 0.00 2.29076 2.75
    0 1 4 2 o 1072.118 1034.685 0.00 2.29043 2.32
    0 2 -3 2 o 2702.475 2542.412 180.00 2.28803 6.34
    2 -1 -2 1 o 340.848 291.959 180.00 2.26627 1.37
    0 1 -4 1 o 209.364 158.928 0.00 2.25806 0.81
    2 -1 -2 2 o 410.890 291.959 180.00 2.26627 0.81
    0 1 -4 2 o 229.519 158.928 0.00 2.25806 0.44
    2 -1 3 1 o 138.043 80.784 0.00 2.23824 0.63
    2 -1 3 2 o 74.102 80.784 0.00 2.23824 0.17
    0 3 0 1 o 102.815 162.594 180.00 2.21115 0.63
    1 -1 4 1 o 407.675 630.456 0.00 2.20545 1.58
    0 3 0 2 o 109.988 162.594 180.00 2.21115 0.33
    1 -1 4 2 o 594.693 630.456 0.00 2.20545 1.15
    1 -2 3 1 o 2.898 2.687 180.00 2.17636 0.01
    2 -2 0 1 o 317.228 297.775 0.00 2.17312 1.39
    1 3 0 1 o 8.835 8.744 180.00 2.16704 0.06
    0 3 1 1 o 1475.164 1473.127 180.00 2.16607 7.75
    2 -2 1 1 o 3009.519 3030.876 0.00 2.16460 13.05
    1 -2 3 2 o 2.656 2.687 180.00 2.17636 0.01
    2 -2 0 2 o 294.859 297.775 0.00 2.17312 0.64
    1 3 0 2 o 8.754 8.744 180.00 2.16704 0.03
    0 3 1 2 o 1479.264 1473.127 180.00 2.16607 3.83
    2 -2 1 2 o 3053.306 3030.876 0.00 2.16460 6.53
    1 0 -4 1 o 318.757 316.317 0.00 2.15091 1.08
    1 3 1 1 o 993.552 986.999 0.00 2.14987 5.27
    0 3 -1 1 o 601.395 618.904 180.00 2.14540 3.05
    3 0 1 1 o 231.051 246.831 0.00 2.14192 1.02
    1 0 -4 2 o 292.585 316.317 0.00 2.15091 0.49
    1 3 1 2 o 913.305 986.999 0.00 2.14987 2.39
    0 3 -1 2 o 541.244 618.904 180.00 2.14540 1.36
    1 2 -3 1 o 129.363 151.737 0.00 2.12988 0.52
    3 0 1 2 o 209.394 246.831 0.00 2.14192 0.46
    3 0 0 1 o 24.773 22.854 180.00 2.11828 0.09
    1 2 -3 2 o 165.051 151.737 0.00 2.12988 0.33
    3 1 1 1 o 488.653 451.357 180.00 2.11452 2.30
    3 0 0 2 o 29.018 22.854 180.00 2.11828 0.06
    2 0 -3 1 o 93.851 72.080 180.00 2.10281 0.33
    3 1 1 2 o 561.715 451.357 180.00 2.11452 1.30
    2 0 4 1 o 769.949 713.641 180.00 2.09332 3.17
    2 2 3 1 o 1683.429 1591.590 180.00 2.09017 8.01
    2 0 -3 2 o 76.637 72.080 180.00 2.10281 0.14
    3 1 0 1 o 9.847 9.433 0.00 2.08862 0.04
    1 3 -1 1 o 764.371 826.307 180.00 2.08126 3.64
    2 0 4 2 o 657.570 713.641 180.00 2.09332 1.35
    2 -2 -1 1 o 243.044 261.194 0.00 2.07876 0.94
    2 2 3 2 o 1523.307 1591.590 180.00 2.09017 3.58
    3 1 0 2 o 9.328 9.433 0.00 2.08862 0.02
    1 3 -1 2 o 912.279 826.307 180.00 2.08126 2.13
    1 -2 -3 1 o 3160.116 2843.979 180.00 2.06732 11.57
    2 2 -2 1 o 65.499 59.219 180.00 2.06589 0.24
    2 -2 -1 2 o 292.310 261.194 0.00 2.07876 0.55
    3 0 2 1 o 355.649 318.081 0.00 2.06546 1.50
    1 1 -4 1 o 1848.576 1754.983 0.00 2.05769 5.95
    2 -2 2 1 o 492.417 463.422 0.00 2.05662 1.98
    1 -2 -3 2 o 3118.225 2843.979 180.00 2.06732 5.64
    2 2 -2 2 o 66.184 59.219 180.00 2.06589 0.12
    2 1 4 1 o 68.179 59.231 180.00 2.05291 0.32
    3 0 2 2 o 362.630 318.081 0.00 2.06546 0.75
    1 1 -4 2 o 2043.256 1754.983 0.00 2.05769 3.23
    2 -2 2 2 o 540.490 463.422 0.00 2.05662 1.07
    3 1 2 1 o 108.423 94.145 0.00 2.04378 0.45
    2 1 -3 1 o 1537.480 1301.763 0.00 2.04107 5.02
    2 1 4 2 o 72.405 59.231 180.00 2.05291 0.17
    1 3 2 1 o 20.100 15.941 0.00 2.03656 0.10
    1 -1 -4 1 o 29.949 23.353 180.00 2.03458 0.10
    3 1 2 2 o 114.893 94.145 0.00 2.04378 0.24
    2 1 -3 2 o 1564.048 1301.763 0.00 2.04107 2.52
    0 3 2 1 o 1053.808 873.269 180.00 2.02833 4.67
    1 3 2 2 o 19.404 15.941 0.00 2.03656 0.05
    1 -1 -4 2 o 28.621 23.353 180.00 2.03458 0.05
    1 -3 0 1 o 24.713 22.441 180.00 2.01764 0.10
    0 3 2 2 o 912.348 873.269 180.00 2.02833 2.01
    1 -3 0 2 o 18.377 22.441 180.00 2.01764 0.03
    3 0 -1 1 o 414.977 466.804 180.00 2.00368 1.40
    1 2 4 1 o 48.834 54.744 0.00 2.00336 0.23
    0 3 -2 1 o 425.467 333.659 180.00 1.99473 1.76
    3 0 -1 2 o 617.561 466.804 180.00 2.00368 1.02
    1 2 4 2 o 75.553 54.744 0.00 2.00336 0.16
    1 -3 1 1 o 52.661 38.559 0.00 1.98736 0.22
    0 3 -2 2 o 457.616 333.659 180.00 1.99473 0.93
    0 2 4 1 o 364.099 294.860 180.00 1.97625 1.26
    3 1 -1 1 o 551.309 447.696 180.00 1.97586 2.01
    1 -3 1 2 o 46.932 38.559 0.00 1.98736 0.10
    2 -1 -3 1 o 0.385 0.203 180.00 1.96984 0.01
    3 -1 1 1 o 165.570 149.088 0.00 1.96977 0.61
    0 2 4 2 o 313.074 294.860 180.00 1.97625 0.54
    3 1 -1 2 o 476.266 447.696 180.00 1.97586 0.86
    1 -3 -1 1 o 79.979 75.222 0.00 1.96330 0.31
    2 -1 -3 2 o 0.146 0.203 180.00 1.96984 0.00
    3 -1 1 2 o 143.394 149.088 0.00 1.96977 0.26
    3 -1 0 1 o 177.850 234.298 0.00 1.95390 0.63
    1 -3 -1 2 o 50.254 75.222 0.00 1.96330 0.10
    2 -1 4 1 o 78.682 96.806 180.00 1.94409 0.25
    3 -1 0 2 o 205.072 234.298 0.00 1.95390 0.36
    1 0 5 1 o 720.577 787.319 180.00 1.94087 2.28
    0 0 5 1 o 275.217 268.621 0.00 1.93662 0.80
    0 2 -4 1 o 265.814 258.667 180.00 1.93509 0.88
    2 -1 4 2 o 94.753 96.806 180.00 1.94409 0.15
    1 0 5 2 o 711.834 787.319 180.00 1.94087 1.11
    2 3 1 1 o 998.075 1129.583 0.00 1.92769 4.38
    0 0 5 2 o 229.347 268.621 0.00 1.93662 0.33
    1 3 -2 1 o 87.715 102.876 180.00 1.92412 0.35
    0 2 -4 2 o 222.242 258.667 180.00 1.93509 0.37
    2 3 0 1 o 139.082 155.468 0.00 1.92137 0.63
    3 0 3 1 o 79.762 77.476 180.00 1.91680 0.27
    2 -2 -2 1 o 262.801 252.264 0.00 1.91598 0.81
    2 3 1 2 o 1178.208 1129.583 0.00 1.92769 2.53
    1 3 -2 2 o 109.218 102.876 180.00 1.92412 0.21
    2 3 0 2 o 168.493 155.468 0.00 1.92137 0.37
    3 2 1 1 o 232.679 213.091 180.00 1.90765 0.97
    3 -1 2 1 o 123.397 112.651 0.00 1.90741 0.44
    3 0 3 2 o 84.993 77.476 180.00 1.91680 0.14
    2 -2 -2 2 o 281.574 252.264 0.00 1.91598 0.43
    3 1 3 1 o 125.439 108.591 180.00 1.90180 0.48
    3 2 1 2 o 240.062 213.091 180.00 1.90765 0.49
    3 -1 2 2 o 126.835 112.651 0.00 1.90741 0.22
    1 1 5 1 o 2.936 2.403 0.00 1.89219 0.01
    3 1 3 2 o 140.414 108.591 180.00 1.90180 0.26
    2 -2 3 1 o 160.458 141.191 180.00 1.88728 0.48
    3 2 0 1 o 15.686 15.402 180.00 1.88625 0.07
    1 -2 4 1 o 31.933 58.509 0.00 1.88320 0.10
    1 -3 2 1 o 80.020 155.847 180.00 1.88289 0.26
    1 1 5 2 o 0.414 2.403 0.00 1.89219 0.00
    2 -2 3 2 o 80.194 141.191 180.00 1.88728 0.11
    3 2 0 2 o 8.611 15.402 180.00 1.88625 0.02
    1 -2 4 2 o 55.535 58.509 0.00 1.88320 0.08
    1 -3 2 2 o 151.651 155.847 180.00 1.88289 0.25
    0 1 5 1 o 1145.695 1098.016 0.00 1.87016 3.21
    1 3 3 1 o 19.771 17.846 0.00 1.86604 0.08
    3 -1 -1 1 o 46.541 42.724 0.00 1.86510 0.15
    2 3 2 1 o 56.602 58.697 0.00 1.86123 0.26
    0 1 5 2 o 998.391 1098.016 0.00 1.87016 1.39
    3 2 2 1 o 74.637 86.288 180.00 1.85742 0.32
    1 3 3 2 o 13.297 17.846 0.00 1.86604 0.03
    3 -1 -1 2 o 28.580 42.724 0.00 1.86510 0.05
    2 2 4 1 o 4.442 7.988 180.00 1.85121 0.02
    2 3 2 2 o 27.194 58.697 0.00 1.86123 0.07
    0 1 -5 1 o 138.783 255.014 0.00 1.84806 0.35
    3 2 2 2 o 42.554 86.288 180.00 1.85742 0.10
    2 3 -1 1 o 54.588 104.348 0.00 1.84434 0.24
    0 3 3 1 o 158.765 283.352 180.00 1.84325 0.60
    1 -3 -2 1 o 21.672 36.309 0.00 1.84255 0.07
    2 2 4 2 o 5.304 7.988 180.00 1.85121 0.01
    0 1 -5 2 o 216.194 255.014 0.00 1.84806 0.27
    3 0 -2 1 o 36.130 41.071 0.00 1.83606 0.09
    1 -1 5 1 o 489.651 523.292 180.00 1.83469 1.37
    2 3 -1 2 o 105.100 104.348 0.00 1.84434 0.20
    0 3 3 2 o 295.276 283.352 180.00 1.84325 0.52
    1 -3 -2 2 o 38.381 36.309 0.00 1.84255 0.06
    2 2 -3 1 o 75.935 69.042 0.00 1.82762 0.24
    3 0 -2 2 o 43.675 41.071 0.00 1.83606 0.05
    1 -1 5 2 o 537.044 523.292 180.00 1.83469 0.74
    1 2 -4 1 o 208.543 224.938 180.00 1.82072 0.56
    2 2 -3 2 o 58.041 69.042 0.00 1.82762 0.10
    3 1 -2 1 o 1399.269 1579.436 180.00 1.81254 3.97
    1 2 -4 2 o 201.390 224.938 180.00 1.82072 0.27
    0 3 -3 1 o 136.893 156.907 180.00 1.80565 0.44
    3 1 -2 2 o 1340.083 1579.436 180.00 1.81254 1.88
    3 2 -1 1 o -0.143 0.026 180.00 1.79995 0.00
    0 3 -3 2 o 165.082 156.907 180.00 1.80565 0.26
    2 0 -4 1 o 580.508 522.479 180.00 1.79264 1.35
    1 -2 -4 1 o 2.939 2.335 180.00 1.78899 0.02
    3 2 -1 2 o 0.165 0.026 180.00 1.79995 0.00
    3 -1 3 1 o 0.217 0.076 0.00 1.78652 0.01
    2 0 5 1 o 193.788 188.998 180.00 1.78508 0.56
    2 0 -4 2 o 474.288 522.479 180.00 1.79264 0.55
    1 -2 -4 2 o 2.616 2.335 180.00 1.78899 0.01
    3 -1 3 2 o 0.713 0.076 0.00 1.78652 0.00
    1 0 -5 1 o 588.023 454.673 0.00 1.77520 1.32
    2 0 5 2 o 251.869 188.998 180.00 1.78508 0.36
    1 0 -5 2 o 293.673 454.673 0.00 1.77520 0.34
    2 1 5 1 o 146.610 179.115 180.00 1.76170 0.46
    2 1 -4 1 o 16.328 17.570 180.00 1.75207 0.03
    2 1 5 2 o 163.219 179.115 180.00 1.76170 0.25
    3 2 3 1 o 408.953 447.594 180.00 1.75076 1.42
    2 3 3 1 o 819.080 900.578 0.00 1.74194 2.84
    2 1 -4 2 o 16.146 17.570 180.00 1.75207 0.02
    3 2 3 2 o 410.450 447.594 180.00 1.75076 0.70
    1 3 -3 1 o 229.121 246.772 180.00 1.73898 0.68
    3 0 4 1 o 112.416 118.226 0.00 1.73743 0.34
    1 -3 3 1 o 85.222 86.458 0.00 1.73482 0.26
    2 3 3 2 o 873.064 900.578 0.00 1.74194 1.49
    3 -1 -2 1 o 152.891 161.979 0.00 1.72945 0.37
    2 -2 -3 1 o 236.384 254.039 0.00 1.72844 0.56
    1 3 -3 2 o 228.271 246.772 180.00 1.73898 0.33
    3 1 4 1 o -0.007 0.002 0.00 1.72801 0.00
    3 0 4 2 o 105.139 118.226 0.00 1.73743 0.16
    2 -3 0 1 o 82.293 100.143 0.00 1.72443 0.25
    1 -3 3 2 o 70.227 86.458 0.00 1.73482 0.11
    1 1 -5 1 o 184.343 241.559 0.00 1.71995 0.43
    2 3 -2 1 o 296.286 380.219 0.00 1.71900 0.90
    3 -1 -2 2 o 125.951 161.979 0.00 1.72945 0.15
    1 2 5 1 o 524.112 666.189 0.00 1.71856 1.48
    2 -3 1 1 o 0.504 1.244 0.00 1.71842 0.01
    2 -2 -3 2 o 204.160 254.039 0.00 1.72844 0.24
    3 1 4 2 o -0.019 0.002 0.00 1.72801 0.00
    2 -3 0 2 o 78.915 100.143 0.00 1.72443 0.12
    2 -1 -4 1 o 1.966 2.976 0.00 1.70982 0.01
    1 -1 -5 1 o 1.787 2.431 0.00 1.70981 0.00
    1 1 -5 2 o 163.583 241.559 0.00 1.71995 0.19
    2 3 -2 2 o 252.109 380.219 0.00 1.71900 0.38
    1 2 5 2 o 435.840 666.189 0.00 1.71856 0.61
    2 -3 1 2 o 0.020 1.244 0.00 1.71842 0.00
    3 -2 1 1 o 246.078 377.492 0.00 1.70759 0.64
    2 -1 -4 2 o 1.744 2.976 0.00 1.70982 0.00
    1 -1 -5 2 o 1.648 2.431 0.00 1.70981 0.00
    2 -2 4 1 o 1047.998 1635.725 0.00 1.69903 2.75
    3 -2 0 1 o 279.574 436.835 0.00 1.69891 0.72
    3 -2 1 2 o 262.741 377.492 0.00 1.70759 0.34
    0 2 5 1 o 0.134 0.287 0.00 1.68873 0.00
    2 -2 4 2 o 1117.365 1635.725 0.00 1.69903 1.44
    3 -2 0 2 o 297.167 436.835 0.00 1.69891 0.38
    2 -1 5 1 o 72.042 102.164 180.00 1.68817 0.16
    1 -3 -3 1 o 105.345 153.515 180.00 1.68790 0.28
    1 3 4 1 o 16.534 20.121 0.00 1.67934 0.05
    0 2 5 2 o 0.217 0.287 0.00 1.68873 0.00
    2 -3 -1 1 o 600.415 695.879 0.00 1.67775 1.57
    2 -1 5 2 o 89.200 102.164 180.00 1.68817 0.10
    1 -3 -3 2 o 133.476 153.515 180.00 1.68790 0.17
    3 2 -2 1 o 16.025 17.815 180.00 1.67227 0.05
    1 3 4 2 o 18.578 20.121 0.00 1.67934 0.03
    2 -3 -1 2 o 658.870 695.879 0.00 1.67775 0.84
    3 -2 2 1 o 293.019 289.974 0.00 1.66490 0.72
    3 2 -2 2 o 20.028 17.815 180.00 1.67227 0.03
    2 -3 2 1 o 916.733 815.750 0.00 1.66130 2.37
    0 4 0 1 o 347.672 311.224 0.00 1.65836 1.01
    0 2 -5 1 o 48.963 44.491 0.00 1.65654 0.10
    3 -2 2 2 o 328.684 289.974 0.00 1.66490 0.40
    3 0 -3 1 o 93.655 81.588 180.00 1.65403 0.20
    1 4 0 1 o 0.990 0.457 180.00 1.65165 0.01
    2 -3 2 2 o 948.900 815.750 0.00 1.66130 1.21
    0 3 4 1 o 3.868 2.944 180.00 1.65087 0.02
    0 4 0 2 o 327.042 311.224 0.00 1.65836 0.47
    0 2 -5 2 o 44.387 44.491 0.00 1.65654 0.04
    1 4 1 1 o 434.891 432.008 180.00 1.64554 1.36
    3 0 -3 2 o 91.285 81.588 180.00 1.65403 0.09
    1 4 0 2 o 1.540 0.457 180.00 1.65165 0.01
    3 -2 -1 1 o 89.442 64.207 0.00 1.64108 0.21
    3 3 1 1 o 49.343 36.046 180.00 1.64093 0.14
    0 4 1 1 o 6.082 4.447 0.00 1.64061 0.02
    0 3 4 2 o 5.210 2.944 180.00 1.65087 0.01
    3 -1 4 1 o 403.686 272.772 0.00 1.63714 0.99
    1 4 1 2 o 651.107 432.008 180.00 1.64554 0.98
    3 1 -3 1 o 94.311 60.298 180.00 1.63526 0.22
    1 -2 5 1 o 120.063 79.335 0.00 1.63485 0.26
    3 -2 -1 2 o 109.835 64.207 0.00 1.64108 0.12
    3 3 1 2 o 59.730 36.046 180.00 1.64093 0.09
    2 2 5 1 o 65.812 39.818 0.00 1.63073 0.17
    0 4 1 2 o 7.286 4.447 0.00 1.64061 0.01
    0 4 -1 1 o 3.772 2.163 180.00 1.62859 0.01
    1 0 6 1 o 419.918 213.886 180.00 1.62737 0.89
    3 -1 4 2 o 543.264 272.772 0.00 1.63714 0.65
    3 3 0 1 o 8.859 4.326 180.00 1.62577 0.02
    3 1 -3 2 o 141.139 60.298 180.00 1.63526 0.15
    1 -2 5 2 o 176.888 79.335 0.00 1.63485 0.19
    2 2 5 2 o 88.271 39.818 0.00 1.63073 0.11
    0 4 -1 2 o 4.000 2.163 180.00 1.62859 0.01
    1 0 6 2 o 366.703 213.886 180.00 1.62737 0.39
    3 3 0 2 o 6.064 4.326 180.00 1.62577 0.01
    0 3 -4 1 o 212.677 158.273 180.00 1.61493 0.50
    0 0 6 1 o 187.534 147.377 0.00 1.61385 0.36
    3 2 4 1 o 116.644 90.437 180.00 1.61381 0.34
    1 4 -1 1 o 371.273 284.265 180.00 1.61127 1.06
    3 3 2 1 o 2.426 1.777 180.00 1.61006 0.01
    2 2 -4 1 o 527.485 390.986 0.00 1.61000 1.12
    4 0 1 1 o 370.074 271.388 0.00 1.60931 0.89
    4 1 1 1 o 310.268 227.041 0.00 1.60882 0.80
    0 3 -4 2 o 205.907 158.273 180.00 1.61493 0.24
    0 0 6 2 o 189.465 147.377 0.00 1.61385 0.18
    3 2 4 2 o 118.004 90.437 180.00 1.61381 0.17
    1 4 -1 2 o 350.747 284.265 180.00 1.61127 0.49
    3 3 2 2 o 2.139 1.777 180.00 1.61006 0.00
    2 2 -4 2 o 465.980 390.986 0.00 1.61000 0.49
    1 1 6 1 o 39.840 33.842 0.00 1.59976 0.08
    4 0 1 2 o 318.230 271.388 0.00 1.60931 0.38
    4 1 1 2 o 263.538 227.041 0.00 1.60882 0.34
    2 3 4 1 o 852.025 746.811 0.00 1.59764 2.35
    1 4 2 1 o 226.303 196.226 180.00 1.59443 0.66
    2 -3 -2 1 o 4.810 3.940 0.00 1.58999 0.02
    1 1 6 2 o 37.961 33.842 0.00 1.59976 0.04
    4 0 0 1 o 621.817 551.322 0.00 1.58871 1.40
    2 3 4 2 o 850.079 746.811 0.00 1.59764 1.16
    4 1 2 1 o 1041.509 908.312 0.00 1.58727 2.64
    4 1 0 1 o 4.018 3.296 0.00 1.58686 0.01
    4 0 2 1 o 18.101 14.917 0.00 1.58636 0.05
    1 4 2 2 o 244.615 196.226 180.00 1.59443 0.35
    3 -2 3 1 o 137.644 104.466 180.00 1.58132 0.30
    2 -3 -2 2 o 6.034 3.940 0.00 1.58999 0.01
    0 4 2 1 o 84.151 66.079 180.00 1.57962 0.22
    4 0 0 2 o 680.318 551.322 0.00 1.58871 0.75
    4 1 2 2 o 1046.328 908.312 0.00 1.58727 1.31
    4 1 0 2 o 3.911 3.296 0.00 1.58686 0.01
    4 0 2 2 o 17.023 14.917 0.00 1.58636 0.02
    3 -1 -3 1 o 180.278 163.607 0.00 1.57615 0.34
    0 1 6 1 o 41.554 38.101 180.00 1.57613 0.07
    1 -3 4 1 o 792.454 749.656 0.00 1.57367 1.78
    2 3 -3 1 o 720.777 681.967 0.00 1.57295 1.67
    1 2 -5 1 o 1031.851 977.418 180.00 1.57289 1.96
    3 -2 3 2 o 111.756 104.466 180.00 1.58132 0.12
    0 4 2 2 o 73.083 66.079 180.00 1.57962 0.10
    3 3 -1 1 o 18.373 16.500 180.00 1.56820 0.04
    2 -3 3 1 o 25.020 22.419 0.00 1.56681 0.06
    3 -1 -3 2 o 179.497 163.607 0.00 1.57615 0.17
    0 1 6 2 o 41.390 38.101 180.00 1.57613 0.04
    1 -3 4 2 o 747.993 749.656 0.00 1.57367 0.83
    2 3 -3 2 o 667.684 681.967 0.00 1.57295 0.76
    1 2 -5 2 o 956.229 977.418 180.00 1.57289 0.90
    1 -1 6 1 o 252.730 262.634 180.00 1.56192 0.50
    1 -4 0 1 o 646.913 672.561 0.00 1.56140 1.63
    0 1 -6 1 o 242.877 249.088 180.00 1.56021 0.45
    3 3 -1 2 o 16.807 16.500 180.00 1.56820 0.02
    3 0 5 1 o 551.835 540.614 0.00 1.55850 1.26
    0 4 -2 1 o 13.574 13.222 0.00 1.55836 0.04
    1 -2 -5 1 o 178.891 170.290 180.00 1.55747 0.36
    2 -3 3 2 o 23.773 22.419 0.00 1.56681 0.03
    1 3 -4 1 o 0.086 0.000 0.00 1.55683 0.00
    1 -4 1 1 o 589.899 610.537 0.00 1.54596 1.45
    2 -2 -4 1 o 37.756 39.000 180.00 1.54601 0.07
    3 1 5 1 o 467.720 460.238 0.00 1.55298 1.08
    1 -1 6 2 o 264.169 262.634 180.00 1.56192 0.26
    2 4 0 1 o 21.182 22.106 0.00 1.54476 0.06
    1 -4 0 2 o 671.634 672.561 0.00 1.56140 0.83
    0 1 -6 2 o 245.869 249.088 180.00 1.56021 0.22
    3 1 5 2 o 443.822 460.238 0.00 1.55298 0.51
    2 4 1 1 o 208.862 212.972 0.00 1.54931 0.58
    3 0 5 2 o 529.692 540.614 0.00 1.55850 0.60
    0 4 -2 2 o 12.934 13.222 0.00 1.55836 0.02
    2 0 6 1 o 233.130 231.112 0.00 1.54162 0.46
    1 -2 -5 2 o 166.119 170.290 180.00 1.55747 0.16
    3 -2 -2 1 o 17.068 17.445 180.00 1.54766 0.03
    2 0 -5 1 o 318.506 326.589 180.00 1.54757 0.54
    3 3 3 1 o 42.023 40.120 180.00 1.54036 0.12
    1 3 -4 2 o -0.037 0.000 0.00 1.55683 0.00
    2 4 1 2 o 224.954 212.972 0.00 1.54931 0.31
    3 -2 -2 2 o 18.237 17.445 180.00 1.54766 0.02
    2 0 -5 2 o 342.771 326.589 180.00 1.54757 0.29
    1 -4 -1 1 o 127.555 124.413 0.00 1.53705 0.32
    1 -4 1 2 o 612.852 610.537 0.00 1.54596 0.74
    2 -2 -4 2 o 39.207 39.000 180.00 1.54601 0.03
    2 4 0 2 o 21.370 22.106 0.00 1.54476 0.03
    1 4 -2 1 o 35.739 38.080 180.00 1.53373 0.10
    2 0 6 2 o 218.899 231.112 0.00 1.54162 0.21
    3 3 3 2 o 37.431 40.120 180.00 1.54036 0.05
    4 0 -1 1 o 124.569 137.911 0.00 1.52925 0.26
    3 2 -3 1 o 2.436 2.751 180.00 1.52881 0.01
    2 1 6 1 o 15.952 17.999 180.00 1.52771 0.04
    1 -4 -1 2 o 112.986 124.413 0.00 1.53705 0.14
    1 -3 -4 1 o 73.842 79.930 180.00 1.52716 0.15
    4 1 3 1 o 957.181 1034.297 0.00 1.52710 2.29
    4 1 -1 1 o 1.124 1.178 180.00 1.52638 0.00
    4 0 3 1 o 568.491 552.317 0.00 1.52507 1.27
    1 4 -2 2 o 41.832 38.080 180.00 1.53373 0.06
    4 -1 1 1 o 0.771 0.645 180.00 1.52263 0.00
    4 2 1 1 o 38.787 30.396 180.00 1.52138 0.09
    2 1 -5 1 o 2.281 1.789 180.00 1.52003 0.00
    4 0 -1 2 o 179.548 137.911 0.00 1.52925 0.18
    3 2 -3 2 o 3.660 2.751 180.00 1.52881 0.00
    2 -2 5 1 o 473.233 372.370 0.00 1.51898 0.94
    2 1 6 2 o 23.635 17.999 180.00 1.52771 0.03
    1 -3 -4 2 o 98.373 79.930 180.00 1.52716 0.10
    4 1 3 2 o 1271.864 1034.297 0.00 1.52710 1.48
    4 1 -1 2 o 1.425 1.178 180.00 1.52638 0.00
    4 0 3 2 o 673.638 552.317 0.00 1.52507 0.74
    2 4 2 1 o 3.388 2.606 0.00 1.51537 0.01
    4 -1 1 2 o 0.865 0.645 180.00 1.52263 0.00
    4 2 1 2 o 44.606 30.396 180.00 1.52138 0.05
    2 1 -5 2 o 2.704 1.789 180.00 1.52003 0.00
    1 4 3 1 o 45.115 30.242 0.00 1.50971 0.10
    2 -2 5 2 o 580.681 372.370 0.00 1.51898 0.57
    1 0 -6 1 o 525.467 346.261 0.00 1.50785 0.84
    4 -1 0 1 o 508.893 357.848 180.00 1.50632 0.94
    2 4 2 2 o 4.037 2.606 0.00 1.51537 0.01
    4 2 2 1 o 16.775 12.882 180.00 1.50428 0.04
    2 4 -1 1 o 45.150 37.628 180.00 1.50270 0.11
    4 -1 2 1 o 8.857 7.612 0.00 1.50198 0.02
    1 3 5 1 o 265.914 227.178 0.00 1.50189 0.59
    4 2 0 1 o 234.277 201.907 180.00 1.50160 0.53
    1 4 3 2 o 34.256 30.242 0.00 1.50971 0.04
    1 0 -6 2 o 410.221 346.261 0.00 1.50785 0.33
    4 -1 0 2 o 429.291 357.848 180.00 1.50632 0.39
    4 2 2 2 o 15.398 12.882 180.00 1.50428 0.02
    2 -1 -5 1 o 9.391 8.012 0.00 1.49449 0.01
    1 -4 2 1 o 2.732 1.999 0.00 1.49408 0.01
    2 4 -1 2 o 43.865 37.628 180.00 1.50270 0.05
    4 -1 2 2 o 8.740 7.612 0.00 1.50198 0.01
    1 3 5 2 o 262.456 227.178 0.00 1.50189 0.29
    4 2 0 2 o 231.848 201.907 180.00 1.50160 0.26
    1 2 6 1 o 354.490 311.078 0.00 1.49180 0.71
    0 4 3 1 o 98.958 105.925 180.00 1.48849 0.23
    2 -1 -5 2 o 6.376 8.012 0.00 1.49449 0.00
    1 -4 2 2 o 1.095 1.999 0.00 1.49408 0.00
    3 -1 5 1 o 225.818 289.031 0.00 1.48377 0.46
    1 2 6 2 o 244.484 311.078 0.00 1.49180 0.25
    3 0 -4 1 o 353.599 448.440 180.00 1.48130 0.57
    3 3 -2 1 o 147.594 189.427 0.00 1.48048 0.32
    0 4 3 2 o 80.758 105.925 180.00 1.48849 0.09
    2 -3 -3 1 o 338.781 446.423 0.00 1.47893 0.65
    1 -4 -2 1 o 6.892 8.982 180.00 1.47811 0.01
    2 -1 6 1 o 214.638 289.765 0.00 1.47679 0.40
    3 -1 5 2 o 224.692 289.031 0.00 1.48377 0.22
    3 -2 4 1 o 182.196 224.305 180.00 1.47380 0.35
    0 3 5 1 o 0.102 0.422 180.00 1.47307 0.00
    1 1 -6 1 o 177.940 204.039 0.00 1.47245 0.29
    3 0 -4 2 o 399.093 448.440 180.00 1.48130 0.31
    3 3 -2 2 o 175.340 189.427 0.00 1.48048 0.19
    2 -3 -3 2 o 435.068 446.423 0.00 1.47893 0.40
    3 2 5 1 o 526.374 538.171 180.00 1.46960 1.18
    1 -4 -2 2 o 8.837 8.982 180.00 1.47811 0.01
    1 -1 -6 1 o 28.854 29.534 0.00 1.46825 0.04
    2 -1 6 2 o 278.562 289.765 0.00 1.47679 0.25
    3 1 -4 1 o 94.064 102.638 180.00 1.46669 0.17
    3 -2 4 2 o 190.691 224.305 180.00 1.47380 0.18
    0 3 5 2 o 0.099 0.422 180.00 1.47307 0.00
    0 2 6 1 o 17.723 21.130 0.00 1.46396 0.03
    1 1 -6 2 o 172.521 204.039 0.00 1.47245 0.14
    0 4 -3 1 o 29.008 33.891 0.00 1.46198 0.07
    3 2 5 2 o 486.454 538.171 180.00 1.46960 0.54
    1 -1 -6 2 o 30.441 29.534 0.00 1.46825 0.02
    3 1 -4 2 o 135.254 102.638 180.00 1.46669 0.11
    4 -1 -1 1 o 21.116 13.859 0.00 1.45641 0.04
    0 2 6 2 o 33.844 21.130 0.00 1.46396 0.03
    4 2 3 1 o 95.268 64.982 180.00 1.45383 0.21
    3 -3 1 1 o 6.876 4.452 180.00 1.45307 0.02
    0 4 -3 2 o 47.569 33.891 0.00 1.46198 0.05
    2 -3 4 1 o 3.535 2.381 0.00 1.45294 0.01
    2 3 5 1 o 44.366 31.900 180.00 1.45045 0.09
    2 4 3 1 o 15.301 9.762 0.00 1.44992 0.04
    4 2 -1 1 o 3.309 2.041 0.00 1.44900 0.01
    3 -3 0 1 o 166.825 101.116 180.00 1.44875 0.30
    4 -1 3 1 o 2.884 1.551 180.00 1.44860 0.01
    4 -1 -1 2 o 24.240 13.859 0.00 1.45641 0.02
    3 3 4 1 o 23.805 13.464 180.00 1.44564 0.06
    4 2 3 2 o 104.371 64.982 180.00 1.45383 0.11
    3 -3 1 2 o 7.940 4.452 180.00 1.45307 0.01
    2 -3 4 2 o 4.065 2.381 0.00 1.45294 0.00
    4 0 -2 1 o 799.560 528.039 0.00 1.44286 1.32
    2 3 5 2 o 46.617 31.900 180.00 1.45045 0.05
    0 3 -5 1 o 203.001 133.982 180.00 1.44115 0.35
    2 4 3 2 o 15.615 9.762 0.00 1.44992 0.02
    2 2 6 1 o 81.992 54.590 0.00 1.44096 0.15
    4 1 4 1 o 137.006 86.500 0.00 1.44032 0.29
    4 2 -1 2 o 3.189 2.041 0.00 1.44900 0.00
    3 -3 0 2 o 158.759 101.116 180.00 1.44875 0.14
    4 -1 3 2 o 2.702 1.551 180.00 1.44860 0.00
    4 1 -2 1 o 137.109 87.020 0.00 1.43942 0.24
    0 2 -6 1 o 324.729 202.964 180.00 1.43872 0.52
    4 0 4 1 o 1.354 0.554 0.00 1.43760 0.00
    3 3 4 2 o 22.149 13.464 180.00 1.44564 0.03
    3 -2 -3 1 o 106.417 66.983 0.00 1.43592 0.17
    1 4 -3 1 o 3.093 1.519 180.00 1.43388 0.01
    4 0 -2 2 o 757.509 528.039 0.00 1.44286 0.62
    0 3 -5 2 o 177.592 133.982 180.00 1.44115 0.15
    2 2 6 2 o 71.179 54.590 0.00 1.44096 0.07
    1 -2 6 1 o 89.419 67.692 0.00 1.43200 0.15
    2 4 -2 1 o 116.678 90.495 180.00 1.43154 0.24
    4 1 4 2 o 112.834 86.500 0.00 1.44032 0.12
    4 1 -2 2 o 108.117 87.020 0.00 1.43942 0.09
    0 2 -6 2 o 246.979 202.964 180.00 1.43872 0.20
    4 0 4 2 o 0.772 0.554 0.00 1.43760 0.00
    3 -2 -3 2 o 70.487 66.983 0.00 1.43592 0.06
    2 3 -4 1 o 484.588 474.827 0.00 1.42673 0.86
    3 -1 -4 1 o 190.922 209.856 0.00 1.42558 0.28
    3 -3 2 1 o -0.079 0.036 180.00 1.42549 0.00
    1 4 -3 2 o 0.983 1.519 180.00 1.43388 0.00
    2 2 -5 1 o 0.559 1.806 0.00 1.42346 0.00
    1 -2 6 2 o 45.821 67.692 0.00 1.43200 0.04
    2 4 -2 2 o 58.271 90.495 180.00 1.43154 0.06
    1 -3 5 1 o 239.389 533.762 0.00 1.41895 0.45
    2 3 -4 2 o 224.833 474.827 0.00 1.42673 0.21
    3 -1 -4 2 o 99.711 209.856 0.00 1.42558 0.08
    3 -3 2 2 o -0.574 0.036 180.00 1.42549 0.00
    1 -4 3 1 o 24.925 58.580 0.00 1.41582 0.06
    2 2 -5 2 o -0.685 1.806 0.00 1.42346 0.00
    3 -3 -1 1 o 46.229 113.381 180.00 1.41336 0.08
    1 -3 5 2 o 342.297 533.762 0.00 1.41895 0.31
    1 -4 3 2 o 55.488 58.580 0.00 1.41582 0.06
    1 4 4 1 o 688.068 711.748 180.00 1.40654 1.42
    2 -4 0 1 o 59.532 63.029 180.00 1.40543 0.11
    3 -3 -1 2 o 99.373 113.381 180.00 1.41336 0.08
    2 -4 1 1 o 51.040 83.773 180.00 1.40122 0.10
    1 0 7 1 o 144.927 185.017 180.00 1.39883 0.24
    1 4 4 2 o 636.338 711.748 180.00 1.40654 0.65
    2 -4 0 2 o 61.398 63.029 180.00 1.40543 0.06
    3 4 1 1 o 1.375 1.403 180.00 1.39560 0.00
    1 -4 -3 1 o 33.593 34.086 180.00 1.39554 0.06
    3 0 6 1 o 237.207 241.099 0.00 1.39555 0.43
    2 -4 1 2 o 59.241 83.773 180.00 1.40122 0.06
    3 1 6 1 o 3.838 5.294 180.00 1.39251 0.01
    1 3 -5 1 o 121.020 180.385 180.00 1.39235 0.21
    1 0 7 2 o 76.952 185.017 180.00 1.39883 0.07
    3 2 -4 1 o 0.770 2.778 180.00 1.38750 0.00
    3 4 1 2 o 0.197 1.403 180.00 1.39560 0.00
    1 -4 -3 2 o 15.284 34.086 180.00 1.39554 0.01
    3 0 6 2 o 91.321 241.099 0.00 1.39555 0.09
    3 4 0 1 o 1.042 4.427 0.00 1.38533 0.01
    4 -2 1 1 o 177.150 282.338 180.00 1.38409 0.30
    3 1 6 2 o 3.592 5.294 180.00 1.39251 0.00
    1 3 -5 2 o 117.540 180.385 180.00 1.39235 0.10
    0 0 7 1 o 29.019 41.763 0.00 1.38330 0.04
    4 3 1 1 o 408.215 543.390 180.00 1.38253 0.86
    0 4 4 1 o 0.183 0.617 180.00 1.38244 0.00
    2 -2 -5 1 o 10.641 13.794 180.00 1.38228 0.02
    4 -1 -2 1 o 249.744 318.756 0.00 1.38211 0.37
    1 1 7 1 o 28.990 37.015 180.00 1.38208 0.05
    2 -4 -1 1 o 15.378 17.894 0.00 1.38072 0.03
    4 2 4 1 o 68.369 75.856 180.00 1.37926 0.13
    3 2 -4 2 o 2.463 2.778 180.00 1.38750 0.00
    3 4 2 1 o 148.230 174.324 0.00 1.37737 0.33
    3 3 -3 1 o 213.509 251.557 0.00 1.37726 0.37
    3 4 0 2 o 3.172 4.427 0.00 1.38533 0.01
    1 -3 -5 1 o 41.446 52.104 180.00 1.37635 0.07
    1 2 -6 1 o 35.357 44.166 0.00 1.37609 0.05
    4 -2 1 2 o 214.119 282.338 180.00 1.38409 0.18
    0 0 7 2 o 30.586 41.763 0.00 1.38330 0.02
    4 3 1 2 o 389.821 543.390 180.00 1.38253 0.41
    0 4 4 2 o 0.109 0.617 180.00 1.38244 0.00
    2 -2 -5 2 o 9.938 13.794 180.00 1.38228 0.01
    4 -1 -2 2 o 229.970 318.756 0.00 1.38211 0.17
    1 1 7 2 o 26.584 37.015 180.00 1.38208 0.02
    4 2 -2 1 o 60.427 81.608 0.00 1.37309 0.09
    4 -2 0 1 o 105.142 146.201 180.00 1.37270 0.17
    2 -4 -1 2 o 13.229 17.894 0.00 1.38072 0.01
    4 -1 4 1 o 112.626 152.699 180.00 1.37212 0.20
    3 -3 3 1 o 522.618 666.969 180.00 1.37108 0.88
    4 2 4 2 o 60.961 75.856 180.00 1.37926 0.06
    4 3 2 1 o -0.224 0.113 180.00 1.37055 0.00
    1 -2 -6 1 o 357.511 402.924 180.00 1.36925 0.52
    3 4 2 2 o 158.601 174.324 0.00 1.37737 0.17
    2 -4 2 1 o 5.824 6.315 0.00 1.36885 0.01
    3 3 -3 2 o 230.969 251.557 0.00 1.37726 0.20
    1 -3 -5 2 o 50.101 52.104 180.00 1.37635 0.04
    4 -2 2 1 o 219.903 226.838 180.00 1.36765 0.37
    1 2 -6 2 o 43.034 44.166 0.00 1.37609 0.03
    4 3 0 1 o 1465.028 1471.698 180.00 1.36676 2.81
    4 2 -2 2 o 81.001 81.608 0.00 1.37309 0.06
    2 4 4 1 o 10.356 10.527 0.00 1.36436 0.03
    4 -2 0 2 o 143.613 146.201 180.00 1.37270 0.11
    4 -1 4 2 o 147.484 152.699 180.00 1.37212 0.13
    3 -3 3 2 o 621.854 666.969 180.00 1.37108 0.51
    4 3 2 2 o -0.034 0.113 180.00 1.37055 0.00
    1 -2 -6 2 o 361.515 402.924 180.00 1.36925 0.26
    2 -3 -4 1 o 168.668 188.599 0.00 1.36063 0.26
    2 -4 2 2 o 5.741 6.315 0.00 1.36885 0.00
    0 1 7 1 o 2.327 2.633 180.00 1.36019 0.00
    4 -2 2 2 o 204.816 226.838 180.00 1.36765 0.17
    2 -2 6 1 o 13.574 15.312 0.00 1.35865 0.03
    4 3 0 2 o 1333.614 1471.698 180.00 1.36676 1.27
    3 -2 5 1 o 102.217 113.248 180.00 1.35808 0.16
    2 4 4 2 o 7.380 10.527 0.00 1.36436 0.01
    1 -1 7 1 o 30.913 43.171 180.00 1.35575 0.05
    0 4 -4 1 o 6.322 11.497 0.00 1.35424 0.01
    2 0 -6 1 o 30.414 50.818 180.00 1.35428 0.04
    3 -3 -2 1 o 36.239 61.637 0.00 1.35321 0.05
    2 -3 -4 2 o 105.338 188.599 0.00 1.36063 0.09
    0 1 7 2 o 1.358 2.633 180.00 1.36019 0.00
    2 -2 6 2 o 7.725 15.312 0.00 1.35865 0.01
    3 -2 5 2 o 69.973 113.248 180.00 1.35808 0.06
    2 0 7 1 o 1.570 2.473 0.00 1.34957 0.00
    3 4 -1 1 o 125.876 193.562 0.00 1.34834 0.26
    0 1 -7 1 o 306.213 458.370 180.00 1.34823 0.42
    1 -1 7 2 o 30.289 43.171 180.00 1.35575 0.02
    0 4 -4 2 o 9.460 11.497 0.00 1.35424 0.01
    2 0 -6 2 o 42.512 50.818 180.00 1.35428 0.03
    3 -3 -2 2 o 57.373 61.637 0.00 1.35321 0.04
    1 3 6 1 o 133.969 139.413 0.00 1.34426 0.23
    2 4 -3 1 o 6.059 6.115 0.00 1.34301 0.01
    4 0 -3 1 o 114.711 115.965 0.00 1.34302 0.16
    2 0 7 2 o 2.444 2.473 0.00 1.34957 0.00
    2 1 7 1 o 459.792 464.920 180.00 1.34104 0.71
    4 1 5 1 o 6.663 6.689 0.00 1.34039 0.02
    3 -1 6 1 o 0.323 0.324 180.00 1.34030 0.00
    3 4 -1 2 o 194.485 193.562 0.00 1.34834 0.19
    3 3 5 1 o 208.216 207.498 180.00 1.34007 0.40
    0 1 -7 2 o 461.725 458.370 180.00 1.34823 0.30
    4 1 -3 1 o 20.835 20.438 0.00 1.33942 0.03
    4 0 5 1 o 101.287 96.578 0.00 1.33737 0.17
    1 3 6 2 o 140.879 139.413 0.00 1.34426 0.12
    4 -2 -1 1 o 50.218 50.772 180.00 1.33543 0.08
    2 1 -6 1 o 55.052 56.800 0.00 1.33490 0.07
    2 4 -3 2 o 5.912 6.115 0.00 1.34301 0.00
    4 0 -3 2 o 111.619 115.965 0.00 1.34302 0.08
    2 -3 5 1 o 144.958 150.520 0.00 1.33466 0.22
    3 4 3 1 o 68.292 73.112 0.00 1.33378 0.14
    4 3 3 1 o 1.215 1.464 180.00 1.33287 0.01
    2 1 7 2 o 425.430 464.920 180.00 1.34104 0.33
    3 2 6 1 o 389.342 430.040 180.00 1.33226 0.68
    4 1 5 2 o 5.746 6.689 0.00 1.34039 0.01
    3 -1 6 2 o 0.258 0.324 180.00 1.34030 0.00
    3 3 5 2 o 185.454 207.498 180.00 1.34007 0.18
    2 -4 -2 1 o 0.060 0.076 180.00 1.33136 0.00
    4 1 -3 2 o 17.890 20.438 0.00 1.33942 0.01
    1 5 0 1 o 35.177 43.905 180.00 1.32961 0.07
    4 0 5 2 o 75.371 96.578 0.00 1.33737 0.06
    3 0 -5 1 o -0.017 0.303 180.00 1.32770 0.00
    1 5 1 1 o 24.480 33.755 180.00 1.32722 0.05
    4 -2 -1 2 o 36.561 50.772 180.00 1.33543 0.03
    0 5 0 1 o 101.274 137.196 0.00 1.32669 0.20
    2 1 -6 2 o 42.180 56.800 0.00 1.33490 0.03
    2 -3 5 2 o 114.948 150.520 0.00 1.33466 0.09
    4 -2 3 1 o 48.759 65.419 180.00 1.32618 0.08
    4 3 -1 1 o 132.354 172.681 180.00 1.32593 0.25
    1 4 -4 1 o 38.124 49.438 180.00 1.32573 0.07
    3 4 3 2 o 57.383 73.112 0.00 1.33378 0.06
    4 3 3 2 o 0.931 1.464 180.00 1.33287 0.00
    3 2 6 2 o 360.054 430.040 180.00 1.33226 0.31
    1 -4 4 1 o 11.556 14.097 0.00 1.32327 0.02
    2 -4 -2 2 o 0.055 0.076 180.00 1.33136 0.00
    1 5 0 2 o 36.896 43.905 180.00 1.32961 0.04
    3 -2 -4 1 o 762.076 880.251 0.00 1.32010 0.98
    3 0 -5 2 o 0.166 0.303 180.00 1.32770 0.00
    1 5 1 2 o 30.561 33.755 180.00 1.32722 0.03
    2 -1 -6 1 o 241.618 267.293 180.00 1.31907 0.30
    0 5 0 2 o 128.707 137.196 0.00 1.32669 0.12
    0 5 1 1 o 0.222 0.292 0.00 1.31833 0.00
    4 -2 3 2 o 63.892 65.419 180.00 1.32618 0.05
    4 3 -1 2 o 172.418 172.681 180.00 1.32593 0.15
    1 4 -4 2 o 50.305 49.438 180.00 1.32573 0.04
    0 3 6 1 o 116.591 114.294 180.00 1.31750 0.18
    3 1 -5 1 o 210.678 186.363 180.00 1.31636 0.27
    1 -4 4 2 o 17.777 14.097 0.00 1.32327 0.02
    2 -4 3 1 o 104.473 84.124 180.00 1.31375 0.17
    2 3 6 1 o 230.542 192.884 0.00 1.31282 0.39
    3 -2 -4 2 o 999.437 880.251 0.00 1.32010 0.63
    1 2 7 1 o 87.761 79.099 0.00 1.31145 0.13
    2 -1 -6 2 o 285.848 267.293 180.00 1.31907 0.17
    0 5 -1 1 o 407.609 389.733 0.00 1.31052 0.73
    0 5 1 2 o 0.336 0.292 0.00 1.31833 0.00
    0 3 6 2 o 115.752 114.294 180.00 1.31750 0.09
    1 0 -7 1 o 13.780 13.497 0.00 1.30894 0.02
    3 1 -5 2 o 195.391 186.363 180.00 1.31636 0.12
    1 5 -1 1 o 313.700 284.980 180.00 1.30750 0.56
    2 -4 3 2 o 105.951 84.124 180.00 1.31375 0.08
    2 3 6 2 o 249.012 192.884 0.00 1.31282 0.20
    2 -1 7 1 o 26.401 19.879 0.00 1.30467 0.04
    1 2 7 2 o 103.231 79.099 0.00 1.31145 0.08
    0 5 -1 2 o 491.467 389.733 0.00 1.31052 0.43
    1 -4 -4 1 o 297.050 243.538 0.00 1.30127 0.46
    1 0 -7 2 o 17.051 13.497 0.00 1.30894 0.01
    1 5 2 1 o 4.836 4.041 0.00 1.30071 0.01
    1 5 -1 2 o 360.470 284.980 180.00 1.30750 0.32
    3 -3 4 1 o 40.456 29.209 180.00 1.29846 0.06
    1 4 5 1 o 26.717 19.209 180.00 1.29803 0.05
    2 -1 7 2 o 28.427 19.879 0.00 1.30467 0.02
    4 -1 -3 1 o 60.443 54.076 180.00 1.29437 0.07
    1 -4 -4 2 o 221.842 243.538 0.00 1.30127 0.17
    1 5 2 2 o 3.348 4.041 0.00 1.30071 0.00
    5 1 1 1 o 1.239 1.863 0.00 1.29253 0.00
    4 2 5 1 o 2.788 4.332 0.00 1.29150 0.01
    2 3 -5 1 o 15.512 22.683 0.00 1.29133 0.02
    3 4 -2 1 o 286.750 420.293 0.00 1.29062 0.49
    3 -3 4 2 o 18.969 29.209 180.00 1.29846 0.02
    0 3 -6 1 o 45.008 63.491 180.00 1.29006 0.06
    1 4 5 2 o 13.290 19.209 180.00 1.29803 0.01
    3 -1 -5 1 o 6.011 6.690 0.00 1.28787 0.01
    5 0 1 1 o 5.715 5.633 0.00 1.28694 0.01
    0 5 2 1 o 617.519 599.131 0.00 1.28679 1.06
    0 2 7 1 o 38.101 37.154 0.00 1.28685 0.05
    5 1 2 1 o 104.432 101.016 0.00 1.28676 0.17
    4 -1 -3 2 o 57.654 54.076 180.00 1.29437 0.03
    1 1 -7 1 o 22.952 19.665 0.00 1.28485 0.03
    4 2 -3 1 o 344.159 298.429 180.00 1.28475 0.48
    5 1 1 2 o 2.321 1.863 0.00 1.29253 0.00
    4 2 5 2 o 4.941 4.332 0.00 1.29150 0.00
    1 -1 -7 1 o 1.902 1.699 180.00 1.28350 0.00
    4 -1 5 1 o 52.541 46.833 180.00 1.28345 0.08
    2 3 -5 2 o 25.177 22.683 0.00 1.29133 0.02
    3 4 -2 2 o 438.483 420.293 0.00 1.29062 0.36
    0 3 -6 2 o 61.903 63.491 180.00 1.29006 0.04
    2 2 7 1 o 2.776 2.967 180.00 1.28193 0.01
    2 5 1 1 o 46.114 57.121 180.00 1.28085 0.09
    5 0 2 1 o 3.379 4.214 0.00 1.28052 0.00
    3 -1 -5 2 o 4.710 6.690 0.00 1.28787 0.00
    1 -3 6 1 o 61.592 88.903 0.00 1.27946 0.09
    5 0 1 2 o 3.982 5.633 0.00 1.28694 0.00
    0 5 2 2 o 411.855 599.131 0.00 1.28679 0.35
    0 2 7 2 o 24.964 37.154 0.00 1.28685 0.02
    5 1 2 2 o 68.999 101.016 0.00 1.28676 0.06
    4 -2 -2 1 o 44.514 66.357 180.00 1.27817 0.06
    2 5 0 1 o 254.716 377.303 180.00 1.27755 0.47
    3 -3 -3 1 o 94.151 137.867 0.00 1.27732 0.12
    1 1 -7 2 o 12.688 19.665 0.00 1.28485 0.01
    4 2 -3 2 o 202.222 298.429 180.00 1.28475 0.14
    5 1 0 1 o 0.779 1.636 0.00 1.27564 0.00
    1 -1 -7 2 o 1.180 1.699 180.00 1.28350 0.00
    4 -1 5 2 o 31.837 46.833 180.00 1.28345 0.03
    4 3 4 1 o 121.913 176.846 180.00 1.27543 0.22
    2 2 7 2 o 1.877 2.967 180.00 1.28193 0.00
    0 4 5 1 o 57.820 78.070 180.00 1.27362 0.09
    2 5 1 2 o 43.186 57.121 180.00 1.28085 0.04
    5 0 2 2 o 3.354 4.214 0.00 1.28052 0.00
    0 5 -2 1 o 10.705 14.802 0.00 1.27237 0.02
    3 4 4 1 o 0.921 1.375 0.00 1.27157 0.00
    1 -3 6 2 o 69.433 88.903 0.00 1.27946 0.05
    5 0 0 1 o 3.203 4.106 180.00 1.27097 0.01
    3 3 -4 1 o 23.098 28.818 0.00 1.27054 0.04
    4 -2 -2 2 o 55.067 66.357 180.00 1.27817 0.04
    2 4 5 1 o 1.067 1.532 0.00 1.26993 0.00
    1 -5 0 1 o 99.440 114.947 0.00 1.26983 0.16
    2 5 0 2 o 331.478 377.303 180.00 1.27755 0.29
    3 -3 -3 2 o 124.597 137.867 0.00 1.27732 0.08
    5 1 0 2 o 1.989 1.636 0.00 1.27564 0.00
    4 3 4 2 o 205.526 176.846 180.00 1.27543 0.18
    1 -2 7 1 o 61.534 52.326 0.00 1.26745 0.08
    2 2 -6 1 o 33.505 27.759 0.00 1.26736 0.04
    0 2 -7 1 o 109.987 87.103 180.00 1.26680 0.14
    4 3 -2 1 o 0.420 0.134 0.00 1.26633 0.00
    4 -2 4 1 o 369.300 277.568 180.00 1.26605 0.51
    0 4 5 2 o 106.283 78.070 180.00 1.27362 0.08
    2 -4 -3 1 o 0.175 0.073 180.00 1.26480 0.00
    0 5 -2 2 o 22.326 14.802 0.00 1.27237 0.02
    1 5 -2 1 o 50.990 36.337 180.00 1.26433 0.08
    3 4 4 2 o 2.260 1.375 0.00 1.27157 0.00
    5 0 0 2 o 5.898 4.106 180.00 1.27097 0.00
    3 3 -4 2 o 40.636 28.818 0.00 1.27054 0.03
    2 5 2 1 o 32.252 23.227 180.00 1.26216 0.06
    2 4 5 2 o 2.696 1.532 0.00 1.26993 0.00
    1 -5 0 2 o 155.892 114.947 0.00 1.26983 0.12
    1 -5 1 1 o 0.221 0.153 180.00 1.26080 0.00
    1 -2 7 2 o 84.020 52.326 0.00 1.26745 0.05
    2 2 -6 2 o 46.589 27.759 0.00 1.26736 0.03
    5 1 3 1 o 25.639 15.465 0.00 1.25922 0.04
    0 2 -7 2 o 147.887 87.103 180.00 1.26680 0.09
    4 3 -2 2 o 0.810 0.134 0.00 1.26633 0.00
    4 -2 4 2 o 481.795 277.568 180.00 1.26605 0.33
    3 2 -5 1 o 0.595 0.361 0.00 1.25753 0.00
    1 -5 -1 1 o 114.618 65.473 0.00 1.25732 0.18
    2 -4 -3 2 o 0.256 0.073 180.00 1.26480 0.00
    1 5 -2 2 o 61.253 36.337 180.00 1.26433 0.05
    2 5 2 2 o 39.440 23.227 180.00 1.26216 0.04
    1 5 3 1 o 40.589 23.474 180.00 1.25415 0.07
    3 0 7 1 o 435.794 275.024 0.00 1.25338 0.59
    1 -5 1 2 o 0.237 0.153 180.00 1.26080 0.00
    2 5 -1 1 o 134.634 88.925 180.00 1.25277 0.23
    5 0 3 1 o 31.051 20.176 180.00 1.25269 0.05
    3 1 7 1 o 10.511 7.928 180.00 1.25185 0.01
    5 1 3 2 o 20.385 15.465 0.00 1.25922 0.02
    5 2 1 1 o 2.678 2.014 180.00 1.25116 0.00
    3 2 -5 2 o 0.455 0.361 0.00 1.25753 0.00
    1 3 -6 1 o 516.630 397.121 180.00 1.24961 0.64
    1 -5 -1 2 o 85.835 65.473 0.00 1.25732 0.07
    2 4 -4 1 o 2.131 1.330 180.00 1.24786 0.00
    5 2 2 1 o 186.775 128.980 0.00 1.24659 0.29
    1 5 3 2 o 35.298 23.474 180.00 1.25415 0.03
    0 4 -5 1 o 375.017 257.362 0.00 1.24610 0.51
    2 -3 -5 1 o 1.074 0.525 180.00 1.24567 0.00
    3 0 7 2 o 407.466 275.024 0.00 1.25338 0.27
    2 5 -1 2 o 134.945 88.925 180.00 1.25277 0.11
    5 0 3 2 o 31.454 20.176 180.00 1.25269 0.02
    3 -2 6 1 o 48.101 31.862 180.00 1.24483 0.06
    3 1 7 2 o 11.681 7.928 180.00 1.25185 0.01
    2 -4 4 1 o 155.966 101.803 180.00 1.24376 0.22
    5 2 1 2 o 3.213 2.014 180.00 1.25116 0.00
    1 -3 -6 1 o 58.165 36.575 180.00 1.24195 0.07
    1 3 -6 2 o 622.885 397.121 180.00 1.24961 0.38
    2 -2 -6 1 o 0.641 0.365 180.00 1.24065 0.00
    3 -4 1 1 o 36.307 22.197 180.00 1.24060 0.05
    4 0 -4 1 o 1.135 0.521 180.00 1.24052 0.00
    2 4 -4 2 o 2.501 1.330 180.00 1.24786 0.00
    5 2 2 2 o 193.061 128.980 0.00 1.24659 0.15
    5 1 -1 1 o 300.412 203.909 0.00 1.23862 0.40
    3 -4 0 1 o 49.084 34.509 0.00 1.23856 0.06
    0 4 -5 2 o 374.629 257.362 0.00 1.24610 0.25
    4 1 6 1 o 17.967 12.891 180.00 1.23799 0.02
    2 -3 -5 2 o 1.031 0.525 180.00 1.24567 0.00
    3 -2 6 2 o 45.757 31.862 180.00 1.24483 0.03
    4 1 -4 1 o 122.797 87.032 0.00 1.23703 0.14
    0 5 3 1 o 107.478 74.635 0.00 1.23672 0.17
    2 -4 4 2 o 149.324 101.803 180.00 1.24376 0.10
    5 -1 1 1 o 37.916 24.822 180.00 1.23612 0.05
    5 2 0 1 o 19.876 12.532 0.00 1.23518 0.03
    5 0 -1 1 o 4.678 3.116 180.00 1.23499 0.01
    4 0 6 1 o 334.611 224.162 0.00 1.23496 0.45
    1 -3 -6 2 o 56.381 36.575 180.00 1.24195 0.03
    3 3 6 1 o 274.752 180.120 180.00 1.23414 0.42
    2 -2 -6 2 o 0.603 0.365 180.00 1.24065 0.00
    3 -4 1 2 o 34.299 22.197 180.00 1.24060 0.02
    4 0 -4 2 o 1.046 0.521 180.00 1.24052 0.00
    4 -3 1 1 o 190.733 128.854 180.00 1.23267 0.24
    1 -5 2 1 o 334.427 237.163 180.00 1.23154 0.48
    4 4 1 1 o 191.381 138.067 0.00 1.23113 0.29
    5 1 -1 2 o 287.528 203.909 0.00 1.23862 0.19
    3 -4 0 2 o 47.188 34.509 0.00 1.23856 0.03
    4 1 6 2 o 17.442 12.891 180.00 1.23799 0.01
    5 -1 2 1 o 106.775 76.362 180.00 1.22979 0.14
    4 1 -4 2 o 118.185 87.032 0.00 1.23703 0.06
    0 5 3 2 o 102.381 74.635 0.00 1.23672 0.08
    5 -1 1 2 o 35.006 24.822 180.00 1.23612 0.02
    5 2 0 2 o 17.589 12.532 0.00 1.23518 0.01
    5 0 -1 2 o 4.174 3.116 180.00 1.23499 0.00
    4 0 6 2 o 298.805 224.162 0.00 1.23496 0.20
    1 -4 5 1 o 16.744 12.810 180.00 1.22661 0.02
    3 3 6 2 o 242.010 180.120 180.00 1.23414 0.18
    1 0 8 1 o 9.620 6.687 180.00 1.22549 0.01
    4 -3 0 1 o 3.779 2.505 180.00 1.22523 0.01
    1 -5 -2 1 o 48.281 36.593 0.00 1.22507 0.07
    4 -3 1 2 o 168.074 128.854 180.00 1.23267 0.11
    2 5 3 1 o 139.165 112.356 180.00 1.22422 0.22
    1 -5 2 2 o 286.928 237.163 180.00 1.23154 0.20
    4 4 1 2 o 161.621 138.067 0.00 1.23113 0.12
    4 4 2 1 o 170.769 147.257 180.00 1.22327 0.28
    3 -4 2 1 o 48.426 43.322 180.00 1.22267 0.07
    5 -1 0 1 o 394.129 356.612 180.00 1.22258 0.49
    5 -1 2 2 o 82.649 76.362 180.00 1.22979 0.06
    5 2 3 1 o 124.077 115.124 0.00 1.22213 0.19
    2 -3 6 1 o 49.945 48.091 0.00 1.22134 0.06
    2 -2 7 1 o 184.815 180.600 0.00 1.22043 0.22
    4 -3 2 1 o 98.342 96.116 180.00 1.22039 0.13
    3 4 -3 1 o 28.144 27.471 0.00 1.21989 0.04
    4 4 0 1 o 0.942 0.922 0.00 1.21933 0.00
    1 4 -5 1 o 96.309 93.698 180.00 1.21906 0.13
    1 -4 5 2 o 13.128 12.810 180.00 1.22661 0.01
    1 2 -7 1 o 17.901 17.417 0.00 1.21870 0.02
    1 0 8 2 o 7.085 6.687 180.00 1.22549 0.01
    0 5 -3 1 o 114.259 108.630 0.00 1.21765 0.17
    4 -3 0 2 o 2.709 2.505 180.00 1.22523 0.00
    1 -5 -2 2 o 38.667 36.593 0.00 1.22507 0.03
    3 -4 -1 1 o 336.860 313.450 180.00 1.21684 0.44
    2 5 3 2 o 121.412 112.356 180.00 1.22422 0.10
    3 -3 5 1 o 176.963 164.231 0.00 1.21661 0.21
    1 -2 -7 1 o 118.097 107.842 180.00 1.21641 0.13
    4 4 2 2 o 167.146 147.257 180.00 1.22327 0.13
    3 -4 2 2 o 52.048 43.322 180.00 1.22267 0.04
    5 -1 0 2 o 428.532 356.612 180.00 1.22258 0.26
    1 1 8 1 o 151.147 123.540 180.00 1.21480 0.17
    5 2 3 2 o 145.104 115.124 0.00 1.22213 0.11
    5 1 4 1 o 14.574 10.935 180.00 1.21384 0.02
    2 -3 6 2 o 64.736 48.091 0.00 1.22134 0.04
    2 -2 7 2 o 263.369 180.600 0.00 1.22043 0.15
    4 -3 2 2 o 140.782 96.116 180.00 1.22039 0.09
    3 4 -3 2 o 42.437 27.471 0.00 1.21989 0.03
    3 -1 7 1 o 33.612 22.329 0.00 1.21228 0.04
    4 4 0 2 o 1.329 0.922 0.00 1.21933 0.00
    1 4 -5 2 o 141.021 93.698 180.00 1.21906 0.09
    1 2 -7 2 o 25.088 17.417 0.00 1.21870 0.01
    0 0 8 1 o 1.762 1.244 0.00 1.21038 0.00
    0 5 -3 2 o 156.085 108.630 0.00 1.21765 0.11
    2 5 -2 1 o 115.051 80.071 180.00 1.21003 0.17
    3 -4 -1 2 o 434.155 313.450 180.00 1.21684 0.27
    3 -3 5 2 o 221.413 164.231 0.00 1.21661 0.13
    3 -2 -5 1 o 476.947 346.693 0.00 1.20912 0.49
    1 -2 -7 2 o 148.960 107.842 180.00 1.21641 0.08
    4 -2 -3 1 o 57.476 42.118 180.00 1.20843 0.06
    1 3 7 1 o 298.204 219.611 0.00 1.20843 0.38
    3 2 7 1 o 103.055 77.714 0.00 1.20814 0.13
    5 0 4 1 o 271.574 203.245 180.00 1.20738 0.36
    1 1 8 2 o 164.103 123.540 180.00 1.21480 0.09
    5 1 4 2 o 14.127 10.935 180.00 1.21384 0.01
    1 5 -3 1 o 94.057 72.648 0.00 1.20602 0.13
    4 3 5 1 o 108.949 83.143 180.00 1.20568 0.17
    3 -1 7 2 o 29.816 22.329 0.00 1.21228 0.02
    1 -4 -5 1 o 582.788 440.702 0.00 1.20475 0.72
    5 -1 3 1 o 59.393 43.781 180.00 1.20447 0.08
    0 0 8 2 o 1.746 1.244 0.00 1.21038 0.00
    2 5 -2 2 o 116.145 80.071 180.00 1.21003 0.09
    4 -1 -4 1 o 72.735 50.027 0.00 1.20247 0.08
    3 -2 -5 2 o 488.530 346.693 0.00 1.20912 0.25
    4 -2 -3 2 o 57.898 42.118 180.00 1.20843 0.03
    1 3 7 2 o 300.366 219.611 0.00 1.20843 0.19
    5 2 -1 1 o 293.890 216.030 0.00 1.20088 0.38
    3 2 7 2 o 102.680 77.714 0.00 1.20814 0.06
    2 0 -7 1 o 0.799 0.573 180.00 1.20017 0.00
    5 0 4 2 o 262.316 203.245 180.00 1.20738 0.17
    4 2 6 1 o 46.107 35.844 0.00 1.19976 0.07
    4 -3 -1 1 o 85.136 69.289 180.00 1.19911 0.10
    1 5 -3 2 o 84.871 72.648 0.00 1.20602 0.06
    3 4 5 1 o 0.542 0.422 0.00 1.19853 0.00
    4 3 5 2 o 95.360 83.143 180.00 1.20568 0.07
    1 -4 -5 2 o 474.553 440.702 0.00 1.20475 0.29
    5 -1 3 2 o 46.787 43.781 180.00 1.20447 0.03
    4 4 3 1 o 165.705 156.256 180.00 1.19685 0.26
    2 0 8 1 o 73.125 69.495 180.00 1.19638 0.08
    1 -1 8 1 o 91.766 86.368 180.00 1.19563 0.10
    4 3 -3 1 o 123.911 116.032 180.00 1.19546 0.16
    0 1 8 1 o 82.630 77.095 0.00 1.19540 0.09
    3 0 -6 1 o 224.537 208.028 180.00 1.19509 0.22
    4 -1 -4 2 o 54.283 50.027 0.00 1.20247 0.03
    4 -2 5 1 o 124.679 114.248 180.00 1.19480 0.16
    3 5 1 1 o 57.750 52.375 0.00 1.19445 0.09
    3 -3 -4 1 o 64.054 58.121 0.00 1.19432 0.07
    1 5 4 1 o 608.276 543.097 180.00 1.19370 0.89
    5 2 -1 2 o 242.946 216.030 0.00 1.20088 0.16
    4 2 -4 1 o 185.752 163.680 180.00 1.19300 0.22
    1 4 6 1 o 152.416 135.133 0.00 1.19276 0.20
    2 0 -7 2 o 0.671 0.573 180.00 1.20017 0.00
    4 2 6 2 o 40.947 35.844 0.00 1.19976 0.03
    4 -3 -1 2 o 79.774 69.289 180.00 1.19911 0.05
    4 -1 6 1 o 14.566 12.405 180.00 1.19154 0.02
    3 4 5 2 o 0.533 0.422 0.00 1.19853 0.00
    5 -1 -1 1 o 132.311 113.690 180.00 1.19103 0.15
    2 1 8 1 o 229.618 197.865 180.00 1.19100 0.27
    4 -3 3 1 o 8.070 6.933 0.00 1.19007 0.01
    2 3 7 1 o 34.584 29.202 0.00 1.18978 0.04
    4 4 -1 1 o 238.502 201.831 180.00 1.18950 0.33
    4 4 3 2 o 185.510 156.256 180.00 1.19685 0.14
    2 -4 -4 1 o 21.767 18.630 180.00 1.18897 0.02
    2 0 8 2 o 81.904 69.495 180.00 1.19638 0.04
    1 -1 8 2 o 100.672 86.368 180.00 1.19563 0.05
    4 3 -3 2 o 134.977 116.032 180.00 1.19546 0.08
    0 1 8 2 o 89.905 77.095 0.00 1.19540 0.05
    3 0 -6 2 o 239.707 208.028 180.00 1.19509 0.11
    3 5 0 1 o 232.724 204.245 0.00 1.18741 0.34
    4 -2 5 2 o 130.964 114.248 180.00 1.19480 0.08
    3 -4 3 1 o 39.345 34.275 180.00 1.18724 0.05
    3 5 1 2 o 59.542 52.375 0.00 1.19445 0.05
    3 -3 -4 2 o 65.604 58.121 0.00 1.19432 0.03
    5 1 -2 1 o 99.002 87.618 0.00 1.18643 0.12
    1 5 4 2 o 610.463 543.097 180.00 1.19370 0.44
    3 1 -6 1 o 66.559 58.715 180.00 1.18623 0.07
    0 1 -8 1 o 157.540 139.611 180.00 1.18611 0.16
    1 -5 3 1 o 12.449 11.106 0.00 1.18602 0.02
    2 1 -7 1 o 37.557 33.591 180.00 1.18604 0.03
    4 2 -4 2 o 186.987 163.680 180.00 1.19300 0.11
    1 4 6 2 o 154.531 135.133 0.00 1.19276 0.10
    0 3 7 1 o 104.262 85.219 180.00 1.18454 0.12
    4 -1 6 2 o 16.326 12.405 180.00 1.19154 0.01
    5 0 -2 1 o 14.369 11.076 180.00 1.18380 0.01
    5 -1 -1 2 o 153.600 113.690 180.00 1.19103 0.09
    2 1 8 2 o 266.460 197.865 180.00 1.19100 0.15
    3 5 2 1 o 50.360 36.032 0.00 1.18352 0.08
    4 -3 3 2 o 9.917 6.933 0.00 1.19007 0.01
    2 3 7 2 o 43.871 29.202 0.00 1.18978 0.03
    4 4 -1 2 o 304.365 201.831 180.00 1.18950 0.21
    2 -4 -4 2 o 27.654 18.630 180.00 1.18897 0.02
    5 2 4 1 o 1.802 1.073 180.00 1.18108 0.00
    3 5 0 2 o 270.212 204.245 0.00 1.18741 0.20
    3 -4 3 2 o 45.311 34.275 180.00 1.18724 0.03
    5 1 -2 2 o 102.943 87.618 0.00 1.18643 0.06
    3 1 -6 2 o 67.602 58.715 180.00 1.18623 0.03
    0 1 -8 2 o 157.638 139.611 180.00 1.18611 0.08
    1 -5 3 2 o 12.340 11.106 0.00 1.18602 0.01
    2 1 -7 2 o 37.302 33.591 180.00 1.18604 0.02
    3 -4 -2 1 o 216.758 198.901 180.00 1.17839 0.26
    1 -5 -3 1 o 221.045 212.460 0.00 1.17738 0.29
    0 3 7 2 o 88.534 85.219 180.00 1.18454 0.05
    2 -5 0 1 o 114.189 109.833 180.00 1.17712 0.15
    5 0 -2 2 o 11.502 11.076 180.00 1.18380 0.01
    3 5 2 2 o 37.754 36.032 0.00 1.18352 0.03
    2 -1 -7 1 o 323.904 310.121 180.00 1.17601 0.30
    2 4 6 1 o 197.058 192.812 0.00 1.17504 0.27
    5 3 1 1 o 222.931 220.556 0.00 1.17484 0.30
    0 5 4 1 o 13.807 14.030 180.00 1.17441 0.02
    2 -5 1 1 o 192.341 201.486 180.00 1.17409 0.25
    5 2 4 2 o 0.965 1.073 180.00 1.18108 0.00
    2 5 4 1 o 18.526 23.107 180.00 1.17195 0.03
    5 3 2 1 o 11.089 13.967 0.00 1.17161 0.02
    3 -4 -2 2 o 158.314 198.901 180.00 1.17839 0.10
    2 3 -6 1 o 36.516 44.813 180.00 1.17086 0.04
    1 -5 -3 2 o 176.842 212.460 0.00 1.17738 0.12
    2 -5 0 2 o 92.459 109.833 180.00 1.17712 0.06
    0 4 6 1 o 37.750 44.284 180.00 1.16957 0.05
    2 -1 -7 2 o 289.959 310.121 180.00 1.17601 0.13
    3 3 -5 1 o 395.933 382.979 0.00 1.16795 0.44
    2 4 6 2 o 204.058 192.812 0.00 1.17504 0.14
    5 3 1 2 o 238.362 220.556 0.00 1.17484 0.16
    0 5 4 2 o 15.797 14.030 180.00 1.17441 0.01
    2 -5 1 2 o 237.141 201.486 180.00 1.17409 0.15
    2 -4 5 1 o 113.311 94.053 180.00 1.16658 0.14
    1 2 8 1 o 93.750 77.601 0.00 1.16654 0.10
    3 -1 -6 1 o 72.635 60.035 180.00 1.16634 0.06
    2 5 4 2 o 31.205 23.107 180.00 1.17195 0.02
    5 3 2 2 o 19.341 13.967 0.00 1.17161 0.01
    2 -1 8 1 o 11.337 7.634 0.00 1.16422 0.01
    2 3 -6 2 o 63.916 44.813 180.00 1.17086 0.03
    5 -1 4 1 o 0.325 0.048 0.00 1.16349 0.00
    3 5 -1 1 o 107.110 74.158 180.00 1.16333 0.14
    2 -5 -1 1 o 19.938 12.659 180.00 1.16303 0.03
    0 4 6 2 o 67.867 44.284 180.00 1.16957 0.04
    0 3 -7 1 o 89.943 65.684 0.00 1.16124 0.09
    5 3 0 1 o 173.117 129.100 180.00 1.16104 0.22
    3 3 -5 2 o 495.092 382.979 0.00 1.16795 0.27
    2 -4 5 2 o 98.792 94.053 180.00 1.16658 0.06
    1 2 8 2 o 81.120 77.601 0.00 1.16654 0.04
    3 -1 -6 2 o 61.144 60.035 180.00 1.16634 0.03
    4 -3 -2 1 o 249.445 261.412 180.00 1.15767 0.26
    1 -3 7 1 o 2.328 2.442 180.00 1.15749 0.00
    2 -1 8 2 o 7.276 7.634 0.00 1.16422 0.00
    5 -1 4 2 o 0.032 0.048 0.00 1.16349 0.00
    3 5 -1 2 o 72.301 74.158 180.00 1.16333 0.05
    5 1 5 1 o 8.097 8.318 180.00 1.15619 0.01
    3 5 3 1 o 188.205 193.328 0.00 1.15605 0.28
    2 -5 -1 2 o 12.253 12.659 180.00 1.16303 0.01
    1 0 -8 1 o 137.841 141.880 0.00 1.15560 0.13
    4 4 4 1 o 50.821 52.412 180.00 1.15527 0.08
    2 5 -3 1 o 78.585 81.666 180.00 1.15461 0.11
    2 -5 2 1 o 131.543 136.976 180.00 1.15432 0.17
    5 -2 1 1 o 16.788 17.483 180.00 1.15426 0.02
    0 3 -7 2 o 63.055 65.684 0.00 1.16124 0.03
    5 3 0 2 o 123.665 129.100 180.00 1.16104 0.08
    2 4 -5 1 o 31.106 32.648 180.00 1.15369 0.04
    0 5 -4 1 o 170.894 182.862 0.00 1.15274 0.21
    5 2 -2 1 o 1.478 1.651 0.00 1.15261 0.00
    5 3 3 1 o 21.263 23.505 180.00 1.15176 0.03
    4 -3 -2 2 o 222.650 261.412 180.00 1.15767 0.12
    1 -3 7 2 o 2.057 2.442 180.00 1.15749 0.00
    5 0 5 1 o 139.536 165.035 180.00 1.15008 0.17
    2 2 8 1 o 4.323 5.309 180.00 1.14954 0.01
    5 1 5 2 o 7.232 8.318 180.00 1.15619 0.00
    3 5 3 2 o 168.408 193.328 0.00 1.15605 0.12
    5 -2 2 1 o 119.739 134.761 0.00 1.14858 0.13
    1 0 -8 2 o 125.546 141.880 0.00 1.15560 0.06
    4 4 4 2 o 46.805 52.412 180.00 1.15527 0.04
    2 5 -3 2 o 73.555 81.666 180.00 1.15461 0.05
    2 -5 2 2 o 122.727 136.976 180.00 1.15432 0.08
    5 -2 1 2 o 15.669 17.483 180.00 1.15426 0.01
    2 4 -5 2 o 27.816 32.648 180.00 1.15369 0.02
    0 5 -4 2 o 134.918 182.862 0.00 1.15274 0.08
    4 -3 4 1 o 14.934 20.520 180.00 1.14553 0.02
    5 2 -2 2 o 0.961 1.651 0.00 1.15261 0.00
    5 -1 -2 1 o 0.115 0.603 180.00 1.14544 0.00
    4 4 -2 1 o 47.187 66.198 0.00 1.14538 0.06
    0 2 8 1 o 2.461 4.108 0.00 1.14522 0.00
    5 3 3 2 o 15.288 23.505 180.00 1.15176 0.01
    0 4 -6 1 o -0.251 0.067 180.00 1.14401 0.00
    5 -2 0 1 o 95.432 170.450 180.00 1.14373 0.10
    3 4 -4 1 o 19.773 33.893 180.00 1.14336 0.02
    5 0 5 2 o 86.708 165.035 180.00 1.15008 0.06
    2 2 8 2 o 2.138 5.309 180.00 1.14954 0.00
    4 0 -5 1 o 0.774 1.511 180.00 1.14217 0.00
    3 2 -6 1 o 14.765 26.453 180.00 1.14212 0.01
    5 -2 2 2 o 77.728 134.761 0.00 1.14858 0.04
    4 1 7 1 o 85.991 149.453 0.00 1.13983 0.11
    3 -2 7 1 o -0.034 0.144 0.00 1.13976 0.00
    2 -3 -6 1 o 26.034 47.544 0.00 1.13955 0.03
    1 5 -4 1 o 61.428 120.255 0.00 1.13901 0.08
    4 1 -5 1 o 2.705 5.852 180.00 1.13893 0.00
    3 -4 4 1 o 147.314 319.539 180.00 1.13864 0.17
    1 -1 -8 1 o -0.018 0.036 0.00 1.13850 0.00
    4 -3 4 2 o 8.741 20.520 180.00 1.14553 0.01
    1 1 -8 1 o 0.129 0.407 180.00 1.13842 0.00
    5 -1 -2 2 o -0.405 0.603 180.00 1.14544 0.00
    4 4 -2 2 o 27.437 66.198 0.00 1.14538 0.02
    0 2 8 2 o 0.843 4.108 0.00 1.14522 0.00
    2 2 -7 1 o 61.442 237.361 0.00 1.13740 0.07
    0 4 -6 2 o -0.530 0.067 180.00 1.14401 0.00
    4 0 7 1 o 2.256 8.899 180.00 1.13696 0.00
    5 -2 0 2 o 29.530 170.450 180.00 1.14373 0.02
    3 4 -4 2 o 7.209 33.893 180.00 1.14336 0.00
    4 0 -5 2 o 0.051 1.511 180.00 1.14217 0.00
    3 2 -6 2 o 3.232 26.453 180.00 1.14212 0.00
    3 3 7 1 o 0.384 28.624 180.00 1.13403 0.01
    2 -5 -2 1 o 13.503 140.273 180.00 1.13357 0.03
    1 -2 8 1 o 7.147 81.641 0.00 1.13325 0.01
    4 -2 -4 1 o -0.077 0.967 180.00 1.13314 0.00
    4 1 7 2 o 17.955 149.453 0.00 1.13983 0.02
    3 -2 7 2 o -0.220 0.144 0.00 1.13976 0.00
    3 -3 6 1 o 27.371 213.921 180.00 1.13269 0.04
    1 -4 6 1 o -0.022 0.219 180.00 1.13262 0.00
    2 -3 -6 2 o 5.540 47.544 0.00 1.13955 0.00
    1 5 -4 2 o 21.681 120.255 0.00 1.13901 0.02
    5 3 -1 1 o 8.547 46.632 180.00 1.13192 0.01
    4 1 -5 2 o 0.706 5.852 180.00 1.13893 0.00
    3 -4 4 2 o 62.643 319.539 180.00 1.13864 0.04
    3 0 8 1 o 4.208 38.606 0.00 1.13157 0.01
    1 -1 -8 2 o -0.041 0.036 0.00 1.13850 0.00
    1 1 -8 2 o 0.022 0.407 180.00 1.13842 0.00
    3 1 8 1 o 11.837 53.550 0.00 1.13094 0.02
    4 3 6 1 o 8.373 40.597 180.00 1.13052 0.01
    2 2 -7 2 o 54.077 237.361 0.00 1.13740 0.03
    4 0 7 2 o 2.504 8.899 180.00 1.13696 0.00
    1 -5 4 1 o 3.587 13.249 0.00 1.12951 0.00
    0 2 -8 1 o 6.433 34.932 180.00 1.12903 0.01
    5 2 5 1 o 7.408 36.820 0.00 1.12826 0.01
    1 3 -7 1 o 12.155 57.398 180.00 1.12774 0.02
    3 -4 -3 1 o 8.825 41.411 180.00 1.12774 0.01
    5 -2 3 1 o 9.413 29.723 180.00 1.12738 0.01
    3 3 7 2 o 7.759 28.624 180.00 1.13403 0.01
    2 -5 -2 2 o 54.876 140.273 180.00 1.13357 0.03
    1 -2 8 2 o 35.957 81.641 0.00 1.13325 0.02
    4 -2 -4 2 o 0.352 0.967 180.00 1.13314 0.00
    1 5 5 1 o 47.559 83.114 180.00 1.12569 0.07
    3 -3 6 2 o 125.139 213.921 180.00 1.13269 0.07
    1 -4 6 2 o 0.109 0.219 180.00 1.13262 0.00
    3 5 -2 1 o 8.309 11.186 180.00 1.12515 0.01
    1 -3 -7 1 o 198.771 261.015 180.00 1.12502 0.20
    5 3 -1 2 o 36.641 46.632 180.00 1.13192 0.02
    5 1 -3 1 o 100.574 125.237 0.00 1.12482 0.10
    3 0 8 2 o 32.704 38.606 0.00 1.13157 0.02
    3 1 8 2 o 50.947 53.550 0.00 1.13094 0.03
    4 3 6 2 o 39.290 40.597 180.00 1.13052 0.03
    5 0 -3 1 o 74.898 79.202 0.00 1.12308 0.07
    1 -5 4 2 o 11.557 13.249 0.00 1.12951 0.01
    0 2 -8 2 o 26.197 34.932 180.00 1.12903 0.01
    3 4 6 1 o 20.143 32.367 0.00 1.12143 0.03
    5 2 5 2 o 20.907 36.820 0.00 1.12826 0.01
    1 3 -7 2 o 26.146 57.398 180.00 1.12774 0.02
    3 -4 -3 2 o 18.965 41.411 180.00 1.12774 0.01
    5 -2 3 2 o 13.885 29.723 180.00 1.12738 0.01
    2 -5 3 1 o 53.217 129.413 180.00 1.12021 0.07
    4 3 -4 1 o 0.249 1.678 180.00 1.12000 0.00
    2 -2 -7 1 o 2.973 6.366 0.00 1.11991 0.00
    1 -5 -4 1 o 102.857 257.287 0.00 1.11958 0.13
    1 4 -6 1 o 6.095 16.566 180.00 1.11933 0.01
    4 -2 6 1 o 53.723 130.923 180.00 1.11912 0.06
    1 5 5 2 o 34.889 83.114 180.00 1.12569 0.03
    3 5 -2 2 o 5.787 11.186 180.00 1.12515 0.00
    5 -2 -1 1 o 15.657 29.527 0.00 1.11826 0.01
    1 -3 -7 2 o 131.034 261.015 180.00 1.12502 0.07
    5 1 -3 2 o 63.640 125.237 0.00 1.12482 0.03
    5 3 4 1 o 90.308 168.403 0.00 1.11768 0.12
    2 -3 7 1 o 2.520 4.533 180.00 1.11752 0.00
    5 0 -3 2 o 54.038 79.202 0.00 1.12308 0.03
    3 5 4 1 o 56.947 76.103 0.00 1.11532 0.08
    3 4 6 2 o 26.585 32.367 0.00 1.12143 0.02
    2 -5 3 2 o 104.564 129.413 180.00 1.12021 0.06
    4 3 -4 2 o 1.194 1.678 180.00 1.12000 0.00
    2 -2 -7 2 o 5.192 6.366 0.00 1.11991 0.00
    4 -1 -5 1 o 114.973 147.862 0.00 1.11274 0.10
    1 -5 -4 2 o 198.791 257.287 0.00 1.11958 0.12
    1 4 -6 2 o 12.266 16.566 180.00 1.11933 0.01
    4 -2 6 2 o 97.163 130.923 180.00 1.11912 0.05
    1 -4 -6 1 o 39.938 54.783 0.00 1.11198 0.04
    5 -1 5 1 o 35.130 49.507 180.00 1.11148 0.04
    5 -2 -1 2 o 21.976 29.527 0.00 1.11826 0.01
    1 6 0 1 o 4.900 7.183 0.00 1.11098 0.01
    2 5 5 1 o 8.752 11.879 0.00 1.11093 0.01
    5 3 4 2 o 122.312 168.403 0.00 1.11768 0.08
    3 -3 -5 1 o 5.758 7.660 180.00 1.11074 0.00
    2 -3 7 2 o 3.329 4.533 180.00 1.11752 0.00
    2 -4 -5 1 o 66.634 90.782 0.00 1.11043 0.07
    4 2 7 1 o 109.689 147.756 0.00 1.11025 0.13
    1 6 1 1 o 41.033 55.091 0.00 1.11005 0.05
    3 5 4 2 o 38.209 76.103 0.00 1.11532 0.03
    3 -2 -6 1 o -0.520 0.178 180.00 1.10735 0.00
    0 5 5 1 o 2.836 26.161 0.00 1.10595 0.00
    4 -1 -5 2 o 17.433 147.862 0.00 1.11274 0.01
    0 6 0 1 o -0.261 0.173 180.00 1.10557 0.00
    4 -3 -3 1 o 1.339 16.102 180.00 1.10556 0.00
    1 -4 -6 2 o 19.101 54.783 0.00 1.11198 0.01
    5 -1 5 2 o 25.169 49.507 180.00 1.11148 0.02
    1 6 0 2 o 4.280 7.183 0.00 1.11098 0.00
    2 5 5 2 o 7.975 11.879 0.00 1.11093 0.00
    3 -3 -5 2 o 5.403 7.660 180.00 1.11074 0.00
    4 2 -5 1 o 41.538 62.327 180.00 1.10383 0.04
    2 -4 -5 2 o 62.215 90.782 0.00 1.11043 0.03
    4 2 7 2 o 100.745 147.756 0.00 1.11025 0.06
    1 6 1 2 o 36.322 55.091 0.00 1.11005 0.02
    4 4 5 1 o 45.943 71.670 180.00 1.10313 0.06
    2 -2 8 1 o 9.142 17.222 0.00 1.10272 0.01
    4 -1 7 1 o 4.583 13.316 180.00 1.10235 0.01
    0 6 1 1 o -3.245 20.046 0.00 1.10118 0.00
    3 -1 8 1 o -0.296 19.635 180.00 1.10059 0.00
    3 -2 -6 2 o -0.717 0.178 180.00 1.10735 0.00
    0 5 5 2 o -1.522 26.161 0.00 1.10595 0.00
    3 2 8 1 o -2.321 14.058 180.00 1.09886 0.00
    0 6 0 2 o -0.406 0.173 180.00 1.10557 0.00
    4 -3 -3 2 o -3.742 16.102 180.00 1.10556 0.00
    1 6 -1 1 o -1.553 5.957 0.00 1.09753 0.00
    4 2 -5 2 o -5.518 62.327 180.00 1.10383 0.00
    4 4 5 2 o 1.502 71.670 180.00 1.10313 0.00
    2 -2 8 2 o 0.729 17.222 0.00 1.10272 0.00
    0 6 -1 1 o 13.187 101.146 0.00 1.09571 0.02
    4 -1 7 2 o 0.353 13.316 180.00 1.10235 0.00
    5 2 -3 1 o 6.533 42.362 0.00 1.09543 0.01
    1 4 7 1 o 10.774 51.354 180.00 1.09526 0.01
    1 6 2 1 o 1.078 3.176 180.00 1.09486 0.00
    0 6 1 2 o 6.196 20.046 0.00 1.10118 0.01
    3 -1 8 2 o 9.974 19.635 180.00 1.10059 0.00
    5 -2 4 1 o 25.675 42.679 180.00 1.09311 0.03
    1 3 8 1 o 57.674 93.387 0.00 1.09270 0.06
    2 -5 -3 1 o 40.093 61.960 180.00 1.09208 0.04
    2 5 -4 1 o 99.186 153.180 180.00 1.09201 0.11
    3 2 8 2 o 8.653 14.058 180.00 1.09886 0.01
    5 1 6 1 o 3.697 5.694 180.00 1.09189 0.00
    4 4 -3 1 o 0.227 0.336 180.00 1.09169 0.00
    4 -3 5 1 o 1.140 1.787 180.00 1.09150 0.00
    1 -2 -8 1 o 80.340 129.421 180.00 1.09133 0.07
    4 -4 1 1 o 44.198 71.171 0.00 1.09129 0.05
    1 2 -8 1 o 79.160 128.430 180.00 1.09119 0.07
    1 6 -1 2 o 2.883 5.957 0.00 1.09753 0.00
    5 3 -2 1 o 1.921 3.779 180.00 1.09078 0.00
    5 -1 -3 1 o 2.456 4.236 0.00 1.09061 0.00
    4 5 1 1 o -0.136 0.074 180.00 1.08991 0.00
    1 0 9 1 o 39.922 100.111 180.00 1.08981 0.04
    0 6 -1 2 o 28.921 101.146 0.00 1.09571 0.02
    5 2 -3 2 o 10.208 42.362 0.00 1.09543 0.01
    1 4 7 2 o 13.250 51.354 180.00 1.09526 0.01
    2 -4 6 1 o 8.891 44.986 180.00 1.08818 0.01
    1 6 2 2 o 0.980 3.176 180.00 1.09486 0.00
    4 -4 0 1 o 18.900 40.904 0.00 1.08656 0.02
    5 -2 4 2 o 21.709 42.679 180.00 1.09311 0.01
    5 0 6 1 o 19.516 41.057 180.00 1.08630 0.02
    2 6 1 1 o 51.510 92.869 180.00 1.08597 0.07
    1 3 8 2 o 52.001 93.387 0.00 1.09270 0.03
    2 -5 -3 2 o 40.638 61.960 180.00 1.09208 0.02
    2 5 -4 2 o 101.616 153.180 180.00 1.09201 0.06
    5 1 6 2 o 3.859 5.694 180.00 1.09189 0.00
    4 4 -3 2 o 0.243 0.336 180.00 1.09169 0.00
    4 5 2 1 o 72.678 104.045 0.00 1.08489 0.09
    2 4 7 1 o 17.186 25.446 0.00 1.08479 0.02
    4 -3 5 2 o 1.268 1.787 180.00 1.09150 0.00
    1 -2 -8 2 o 92.093 129.421 180.00 1.09133 0.04
    4 -4 1 2 o 50.936 71.171 0.00 1.09129 0.03
    1 2 -8 2 o 92.599 128.430 180.00 1.09119 0.04
    5 3 -2 2 o 2.592 3.779 180.00 1.09078 0.00
    5 -1 -3 2 o 3.160 4.236 0.00 1.09061 0.00
    2 6 0 1 o 1.337 2.309 180.00 1.08352 0.00
    0 5 -5 1 o 74.621 103.984 0.00 1.08339 0.08
    4 5 1 2 o -0.028 0.074 180.00 1.08991 0.00
    0 6 2 1 o 129.622 179.098 0.00 1.08304 0.16
    1 0 9 2 o 71.775 100.111 180.00 1.08981 0.03
    1 1 9 1 o 55.886 76.867 180.00 1.08270 0.05
    4 -4 2 1 o 37.679 51.349 0.00 1.08230 0.04
    2 3 8 1 o 84.066 111.352 180.00 1.08213 0.08
    3 0 -7 1 o 166.186 220.225 180.00 1.08188 0.13
    3 -4 5 1 o 0.256 0.432 180.00 1.08180 0.00
    2 -4 6 2 o 34.643 44.986 180.00 1.08818 0.02
    4 5 0 1 o 40.576 51.407 0.00 1.08126 0.05
    5 4 1 1 o 8.502 10.954 180.00 1.08107 0.01
    5 -2 -2 1 o 91.355 109.154 180.00 1.08070 0.08
    4 -4 0 2 o 37.069 40.904 0.00 1.08656 0.02
    5 0 6 2 o 37.614 41.057 180.00 1.08630 0.02
    2 6 1 2 o 86.920 92.869 180.00 1.08597 0.06
    5 4 2 1 o 107.789 113.943 180.00 1.07898 0.13
    4 5 2 2 o 99.402 104.045 0.00 1.08489 0.06
    6 1 1 1 o 204.244 213.922 180.00 1.07812 0.21
    2 4 7 2 o 24.166 25.446 0.00 1.08479 0.01
    6 1 2 1 o 90.231 94.666 180.00 1.07800 0.10
    3 5 -3 1 o 87.570 90.569 0.00 1.07693 0.09
    2 6 0 2 o 2.204 2.309 180.00 1.08352 0.00
    0 5 -5 2 o 101.524 103.984 0.00 1.08339 0.05
    0 6 2 2 o 178.852 179.098 0.00 1.08304 0.11
    1 1 9 2 o 78.560 76.867 180.00 1.08270 0.03
    0 0 9 1 o 0.216 0.210 0.00 1.07590 0.00
    4 -4 2 2 o 53.876 51.349 0.00 1.08230 0.03
    2 -5 4 1 o 5.228 4.858 180.00 1.07544 0.01
    2 0 -8 1 o 102.481 97.004 0.00 1.07545 0.07
    2 3 8 2 o 117.683 111.352 180.00 1.08213 0.06
    3 0 -7 2 o 236.076 220.225 180.00 1.08188 0.09
    3 -4 5 2 o 0.486 0.432 180.00 1.08180 0.00
    2 6 2 1 o 117.268 108.319 180.00 1.07493 0.15
    3 1 -7 1 o 9.806 8.947 180.00 1.07486 0.01
    4 5 0 2 o 55.939 51.407 0.00 1.08126 0.03
    5 4 1 2 o 12.052 10.954 180.00 1.08107 0.01
    5 -2 -2 2 o 117.763 109.154 180.00 1.08070 0.05
    0 4 7 1 o 1.854 1.712 0.00 1.07400 0.00
    3 3 -6 1 o 89.591 86.084 0.00 1.07333 0.08
    5 3 5 1 o 137.307 135.200 0.00 1.07304 0.16
    0 6 -2 1 o 38.452 39.195 0.00 1.07270 0.04
    5 4 2 2 o 106.825 113.943 180.00 1.07898 0.06
    2 0 9 1 o 0.158 0.168 180.00 1.07236 0.00
    0 3 8 1 o 18.989 21.854 180.00 1.07174 0.02
    6 0 1 1 o 110.655 131.466 180.00 1.07150 0.11
    6 1 1 2 o 179.619 213.922 180.00 1.07812 0.09
    6 1 2 2 o 77.940 94.666 180.00 1.07800 0.04
    3 -5 1 1 o 7.896 9.601 180.00 1.07130 0.01
    1 6 -2 1 o 128.545 158.551 0.00 1.07120 0.15
    6 0 2 1 o 52.256 66.692 180.00 1.07096 0.05
    3 -5 0 1 o 80.371 107.363 180.00 1.07041 0.08
    3 5 -3 2 o 67.247 90.569 0.00 1.07693 0.04
    5 4 0 1 o 4.523 7.135 180.00 1.06986 0.01
    3 -4 -4 1 o 113.863 160.427 180.00 1.06981 0.11
    0 0 9 2 o 0.153 0.210 0.00 1.07590 0.00
    2 1 9 1 o 0.389 0.645 0.00 1.06891 0.00
    1 5 -5 1 o 2.084 3.158 0.00 1.06879 0.00
    2 -5 4 2 o 2.964 4.858 180.00 1.07544 0.00
    2 0 -8 2 o 68.932 97.004 0.00 1.07545 0.02
    1 -6 0 1 o 17.078 24.730 180.00 1.06868 0.02
    5 2 6 1 o 115.517 164.541 0.00 1.06870 0.13
    4 -4 -1 1 o 0.535 0.752 0.00 1.06863 0.00
    2 6 2 2 o 77.306 108.319 180.00 1.07493 0.05
    3 1 -7 2 o 6.072 8.947 180.00 1.07486 0.00
    1 -1 9 1 o 10.048 13.997 180.00 1.06822 0.01
    2 6 -1 1 o 3.262 4.713 180.00 1.06786 0.01
    0 4 7 2 o 1.337 1.712 0.00 1.07400 0.00
    1 -5 5 1 o 0.217 0.352 180.00 1.06718 0.00
    1 6 3 1 o 92.023 110.948 180.00 1.06707 0.11
    4 5 3 1 o 81.823 95.251 0.00 1.06675 0.10
    3 3 -6 2 o 73.840 86.084 0.00 1.07333 0.03
    3 4 -5 1 o 56.826 64.284 0.00 1.06646 0.06
    5 3 5 2 o 120.355 135.200 0.00 1.07304 0.07
    0 6 -2 2 o 35.973 39.195 0.00 1.07270 0.02
    0 1 9 1 o 26.208 28.013 0.00 1.06575 0.02
    2 0 9 2 o 0.158 0.168 180.00 1.07236 0.00
    2 3 -7 1 o 19.904 21.036 180.00 1.06568 0.02
    3 5 5 1 o 0.455 0.527 0.00 1.06546 0.00
    6 1 0 1 o 1.312 1.388 180.00 1.06512 0.00
    0 3 8 2 o 21.072 21.854 180.00 1.07174 0.01
    2 4 -6 1 o 1.803 1.893 180.00 1.06494 0.00
    6 0 1 2 o 127.301 131.466 180.00 1.07150 0.06
    2 1 -8 1 o 40.844 42.206 0.00 1.06484 0.03
    6 1 3 1 o 1.778 1.877 180.00 1.06477 0.00
    3 -5 1 2 o 9.309 9.601 180.00 1.07130 0.00
    1 6 -2 2 o 153.602 158.551 0.00 1.07120 0.09
    6 0 2 2 o 64.311 66.692 180.00 1.07096 0.03
    5 4 3 1 o 2.551 2.681 0.00 1.06383 0.00
    3 -5 0 2 o 101.498 107.363 180.00 1.07041 0.05
    5 4 0 2 o 6.215 7.135 180.00 1.06986 0.00
    3 -4 -4 2 o 143.232 160.427 180.00 1.06981 0.06
    1 -6 1 1 o 37.827 43.947 0.00 1.06286 0.04
    2 1 9 2 o 0.446 0.645 0.00 1.06891 0.00
    1 5 -5 2 o 2.245 3.158 0.00 1.06879 0.00
    1 -6 0 2 o 17.719 24.730 180.00 1.06868 0.01
    5 2 6 2 o 120.160 164.541 0.00 1.06870 0.07
    4 -4 -1 2 o 0.547 0.752 0.00 1.06863 0.00
    1 -6 -1 1 o -0.066 0.014 0.00 1.06160 0.00
    1 -1 9 2 o 9.156 13.997 180.00 1.06822 0.00
    2 6 -1 2 o 2.531 4.713 180.00 1.06786 0.00
    3 -1 -7 1 o 26.797 43.075 0.00 1.06082 0.02
    1 -5 5 2 o 0.079 0.352 180.00 1.06718 0.00
    4 -4 3 1 o 4.715 8.315 0.00 1.06058 0.01
    1 6 3 2 o 71.324 110.948 180.00 1.06707 0.04
    4 5 3 2 o 64.625 95.251 0.00 1.06675 0.04
    4 5 -1 1 o 21.265 29.798 0.00 1.05989 0.03
    3 4 -5 2 o 47.010 64.284 0.00 1.06646 0.02
    3 -5 2 1 o 5.951 6.665 0.00 1.05929 0.01
    6 0 0 1 o 17.363 18.594 180.00 1.05914 0.02
    0 1 9 2 o 25.988 28.013 0.00 1.06575 0.01
    2 3 -7 2 o 20.097 21.036 180.00 1.06568 0.01
    5 1 -4 1 o 66.175 67.685 0.00 1.05902 0.06
    3 5 5 2 o 0.564 0.527 0.00 1.06546 0.00
    5 -3 1 1 o 10.088 9.472 180.00 1.05872 0.01
    6 1 0 2 o 1.672 1.388 180.00 1.06512 0.00
    2 4 -6 2 o 2.411 1.893 180.00 1.06494 0.00
    2 -1 -8 1 o 7.721 6.648 0.00 1.05838 0.01
    0 1 -9 1 o 18.582 15.805 0.00 1.05833 0.01
    2 1 -8 2 o 51.650 42.206 0.00 1.06484 0.02
    6 1 3 2 o 2.636 1.877 180.00 1.06477 0.00
    5 0 -4 1 o 64.204 49.838 0.00 1.05797 0.05
    6 0 3 1 o 9.066 6.281 180.00 1.05758 0.01
    4 -2 -5 1 o 51.563 37.300 180.00 1.05752 0.04
    5 4 3 2 o 3.736 2.681 0.00 1.06383 0.00
    6 2 2 1 o 36.912 25.987 0.00 1.05726 0.04
    6 2 1 1 o 13.484 9.243 180.00 1.05697 0.01
    1 -5 -5 1 o 41.387 26.572 0.00 1.05672 0.04
    3 -5 -1 1 o 172.857 114.490 180.00 1.05671 0.16
    1 -6 1 2 o 66.841 43.947 0.00 1.06286 0.03
    1 5 6 1 o 158.731 93.508 180.00 1.05535 0.17
    4 3 7 1 o 7.140 4.021 180.00 1.05511 0.01
    1 -6 -1 2 o 0.183 0.014 0.00 1.06160 0.00
    3 -1 -7 2 o 79.798 43.075 0.00 1.06082 0.03
    4 -4 3 2 o 17.097 8.315 0.00 1.06058 0.01
    5 -3 2 1 o 136.077 69.403 0.00 1.05393 0.12
    4 5 -1 2 o 62.687 29.798 0.00 1.05989 0.03
    5 -1 6 1 o 18.187 9.218 0.00 1.05320 0.02
    0 6 3 1 o 1.152 0.288 180.00 1.05308 0.00
    3 -5 2 2 o 14.300 6.665 0.00 1.05929 0.01
    6 0 0 2 o 42.165 18.594 180.00 1.05914 0.02
    5 1 -4 2 o 151.089 67.685 0.00 1.05902 0.06
    1 -3 8 1 o 225.374 100.009 0.00 1.05219 0.19
    5 -3 1 2 o 19.885 9.472 180.00 1.05872 0.01
    0 3 -8 1 o 13.349 6.128 180.00 1.05198 0.01
    2 -1 -8 2 o 14.324 6.648 0.00 1.05838 0.00
    0 1 -9 2 o 34.296 15.805 0.00 1.05833 0.01
    2 6 3 1 o 77.332 32.380 180.00 1.05160 0.09
    5 0 -4 2 o 114.912 49.838 0.00 1.05797 0.04
    3 -3 7 1 o 375.759 160.588 180.00 1.05141 0.33
    4 0 -6 1 o 168.137 72.186 0.00 1.05140 0.12
    6 0 3 2 o 16.145 6.281 180.00 1.05758 0.01
    5 -3 0 1 o 26.557 11.764 180.00 1.05098 0.02
    4 -2 -5 2 o 86.507 37.300 180.00 1.05752 0.03
    0 4 -7 1 o 10.132 3.567 0.00 1.05090 0.01
    6 2 2 2 o 59.737 25.987 0.00 1.05726 0.03
    6 2 1 2 o 21.128 9.243 180.00 1.05697 0.01
    1 -5 -5 2 o 65.255 26.572 0.00 1.05672 0.03
    3 -5 -1 2 o 266.321 114.490 180.00 1.05671 0.12
    4 1 8 1 o 455.972 201.601 0.00 1.04930 0.43
    5 -2 5 1 o 2.707 1.079 0.00 1.04925 0.00
    1 5 6 2 o 210.205 93.508 180.00 1.05535 0.11
    2 -1 9 1 o 184.497 82.889 0.00 1.04862 0.15
    4 3 7 2 o 9.183 4.021 180.00 1.05511 0.00
    1 2 9 1 o 75.325 34.277 0.00 1.04852 0.06
    4 1 -6 1 o 48.148 22.027 180.00 1.04848 0.04
    5 -3 2 2 o 144.020 69.403 0.00 1.05393 0.06
    4 -3 -4 1 o 48.630 24.822 0.00 1.04742 0.04
    5 -1 6 2 o 17.106 9.218 0.00 1.05320 0.01
    4 0 8 1 o 0.024 0.006 0.00 1.04666 0.00
    0 6 3 2 o 1.019 0.288 180.00 1.05308 0.00
    5 4 -1 1 o 63.903 32.668 180.00 1.04656 0.07
    2 5 6 1 o 15.154 8.249 0.00 1.04612 0.02
    1 -3 8 2 o 181.034 100.009 0.00 1.05219 0.07
    0 3 -8 2 o 10.546 6.128 180.00 1.05198 0.00
    6 2 3 1 o 209.684 121.829 180.00 1.04516 0.21
    2 6 3 2 o 57.825 32.380 180.00 1.05160 0.03
    3 4 7 1 o 0.006 0.002 180.00 1.04513 0.00
    4 4 6 1 o 58.560 32.898 180.00 1.04509 0.07
    3 -2 8 1 o 187.397 107.419 180.00 1.04508 0.16
    1 -4 7 1 o 17.175 9.939 0.00 1.04499 0.01
    3 -3 7 2 o 278.559 160.588 180.00 1.05141 0.12
    4 0 -6 2 o 124.711 72.186 0.00 1.05140 0.04
    4 3 -5 1 o 48.073 27.637 180.00 1.04485 0.04
    1 -6 2 1 o 104.903 60.304 180.00 1.04476 0.11
    5 -3 0 2 o 19.400 11.764 180.00 1.05098 0.01
    0 4 -7 2 o 6.927 3.567 0.00 1.05090 0.00
    6 2 0 1 o 0.195 0.041 0.00 1.04431 0.00
    2 -3 -7 1 o 7.718 4.302 0.00 1.04425 0.01
    4 -2 7 1 o 93.319 56.203 180.00 1.04386 0.08
    4 1 8 2 o 307.898 201.601 0.00 1.04930 0.14
    5 -2 5 2 o 1.753 1.079 0.00 1.04925 0.00
    3 3 8 1 o 214.914 142.758 180.00 1.04260 0.21
    2 -5 -4 1 o 10.741 7.506 0.00 1.04253 0.01
    1 -6 -2 1 o 0.071 0.001 0.00 1.04236 0.00
    2 -1 9 2 o 120.408 82.889 0.00 1.04862 0.05
    1 2 9 2 o 49.167 34.277 0.00 1.04852 0.02
    4 1 -6 2 o 31.447 22.027 180.00 1.04848 0.01
    5 3 -3 1 o 113.701 81.964 180.00 1.04155 0.10
    3 2 -7 1 o 23.807 17.164 0.00 1.04133 0.02
    4 -3 -4 2 o 33.461 24.822 0.00 1.04742 0.01
    2 6 -2 1 o 304.320 218.230 180.00 1.04063 0.32
    6 1 -1 1 o 44.411 30.682 180.00 1.04035 0.04
    4 0 8 2 o 0.015 0.006 0.00 1.04666 0.00
    5 4 -1 2 o 48.710 32.668 180.00 1.04656 0.03
    6 1 4 1 o 110.244 71.951 180.00 1.03981 0.11
    2 5 6 2 o 12.716 8.249 0.00 1.04612 0.01
    4 -4 -2 1 o 5.903 3.708 180.00 1.03938 0.00
    2 2 9 1 o 142.424 84.107 180.00 1.03902 0.12
    0 6 -3 1 o 7.501 4.233 0.00 1.03891 0.01
    6 2 3 2 o 210.232 121.829 180.00 1.04516 0.10
    3 4 7 2 o 0.006 0.002 180.00 1.04513 0.00
    4 4 6 2 o 59.365 32.898 180.00 1.04509 0.03
    3 -2 8 2 o 190.135 107.419 180.00 1.04508 0.08
    6 -1 1 1 o 17.889 10.155 0.00 1.03857 0.02
    1 -4 7 2 o 17.645 9.939 0.00 1.04499 0.01
    4 3 -5 2 o 50.399 27.637 180.00 1.04485 0.02
    1 -6 2 2 o 111.228 60.304 180.00 1.04476 0.06
    6 2 0 2 o 0.238 0.041 0.00 1.04431 0.00
    2 -3 -7 2 o 8.729 4.302 0.00 1.04425 0.00
    6 -1 2 1 o 3.993 1.923 0.00 1.03769 0.00
    4 -2 7 2 o 108.310 56.203 180.00 1.04386 0.05
    4 5 4 1 o 8.158 4.409 180.00 1.03737 0.01
    5 4 4 1 o 4.603 2.225 180.00 1.03719 0.01
    5 -3 3 1 o 342.758 177.964 0.00 1.03710 0.30
_pd_meas_2theta_range_min     1.0084
_pd_meas_2theta_range_max     49.98834
_pd_meas_2theta_range_inc     0.01671
_pd_meas_number_of_points     2932
_pd_meas_scan_method     step
_pd_meas_special_details     ?
_refine_special_details
;
     VERSION   6
      DESCR   20307-72-2 Li2Kcit (KADU1665)
    HSTRY  1 created readexp.tcl 1251 2016-07-26T14:01:41
    HSTRY  2 EXPTOOL  Win32  Jul 26 14:02:04 2016 P P
    HSTRY  3 EXPTOOL  Win32  Jul 26 14:02:07 2016 P  A
    HSTRY  4 EXPGUI 1251 1251 (27 changes) -- 07/26/16 14:03:39
    HSTRY  5 EXPTOOL  Win32  Jul 26 14:03:39 2016 P  H
    HSTRY  6 EXPGUI 1251 1251 (36 changes) -- 07/26/16 14:04:24
    HSTRY  7 POWPREF Win32  Jul 26 14:04:24 2016
    HSTRY  8 GENLES  Win32  Jul 26 14:04:28 2016 Sdsq= 0.809E+06 S/E= 0.356E-02
    HSTRY  9 EXPGUI 1251 1251 (5 changes) -- 07/26/16 14:05:27
    HSTRY 10 POWPREF Win32  Jul 26 14:05:27 2016
    HSTRY 11 GENLES  Win32  Jul 26 14:05:29 2016 Sdsq= 0.840E+06 S/E= 0.822E-08
    HSTRY 12 EXPEDT  Win32  Jul 26 14:35:31 2016             L   O
    HSTRY 13 POWPREF Win32  Jul 26 14:35:39 2016
    HSTRY 14 GENLES  Win32  Jul 26 14:35:46 2016 Sdsq= 0.458E+06 S/E=  82.7
    HSTRY 15 EXPGUI 1251 1251 (17 changes) -- 07/26/16 14:37:28
    HSTRY 16 POWPREF Win32  Jul 26 14:37:28 2016
    HSTRY 17 GENLES  Win32  Jul 26 14:37:32 2016 Sdsq= 0.411E+06 S/E=  8.80
    HSTRY 18 EXPGUI 1251 1251 (6 changes) -- 07/26/16 14:40:01
    HSTRY 19 EXPEDT  Win32  Jul 26 14:46:39 2016             L S  A
    HSTRY 20 POWPREF Win32  Jul 26 14:47:02 2016
    HSTRY 21 GENLES  Win32  Jul 26 14:47:11 2016 Sdsq= 0.301E+06 S/E=  163.
    HSTRY 22 EXPGUI 1251 1251 (3 changes) -- 07/26/16 14:47:33
    HSTRY 23 GENLES  Win32  Jul 26 14:47:56 2016 Sdsq= 0.241E+06 S/E=  20.1
    HSTRY 24 GENLES  Win32  Jul 26 14:48:26 2016 Sdsq= 0.241E+06 S/E= 0.233
    HSTRY 25 EXPGUI 1251 1251 (3 changes) -- 07/26/16 14:49:54
    HSTRY 26 EXPGUI 1251 1251 (2 changes) -- 07/26/16 14:52:55
    HSTRY 27 GENLES  Win32  Jul 26 14:53:00 2016 Sdsq= 0.302E+06 S/E=  20.3
    HSTRY 28 EXPGUI 1251 1251 (3 changes) -- 07/26/16 15:02:46
    HSTRY 29 GENLES  Win32  Jul 26 15:02:51 2016 Sdsq= 0.280E+06 S/E=  47.5
    HSTRY 30 EXPGUI 1251 1251 (1 changes) -- 07/26/16 15:08:11
    HSTRY 31 EXPGUI 1251 1251 (20 changes) -- 07/26/16 18:07:53
    HSTRY 32 EXPTOOL  Win32  Jul 26 18:07:53 2016 P  A
    HSTRY 33 EXPEDT  Win32  Jul 26 18:08:05 2016             L S  A
    HSTRY 34 POWPREF Win32  Jul 26 18:08:11 2016
    HSTRY 35 GENLES  Win32  Jul 26 18:08:30 2016 Sdsq= 0.383E+06 S/E=  86.5
    HSTRY 36 EXPGUI 1251 1251 (6 changes) -- 07/26/16 18:09:17
    HSTRY 37 GENLES  Win32  Jul 26 18:09:35 2016 Sdsq= 0.194E+06 S/E=  80.0
    HSTRY 38 GENLES  Win32  Jul 26 18:10:02 2016 Sdsq= 0.184E+06 S/E=  9.15
    HSTRY 39 EXPEDT  Win32  Jul 26 18:16:32 2016                   F-EDT
    HSTRY 40 EXPEDT  Win32  Jul 26 18:24:22 2016             LA
    HSTRY 41 GENLES  Win32  Jul 26 18:24:42 2016 Sdsq= 0.188E+06 S/E=  27.3
    HSTRY 42 EXPEDT  Win32  Jul 26 18:25:46 2016             LA
    HSTRY 43 GENLES  Win32  Jul 26 18:26:06 2016 Sdsq= 0.180E+06 S/E=  33.5
    HSTRY 44 EXPEDT  Win32  Jul 26 18:27:34 2016             L   O
    HSTRY 45 GENLES  Win32  Jul 26 18:27:55 2016 Sdsq= 0.133E+06 S/E=  87.6
    HSTRY 46 GENLES  Win32  Jul 26 18:29:04 2016 Sdsq= 0.128E+06 S/E=  26.1
    HSTRY 47 GENLES  Win32  Jul 26 18:30:18 2016 Sdsq= 0.126E+06 S/E=  27.7
    HSTRY 48 EXPEDT  Win32  Jul 26 18:30:56 2016             LA
    HSTRY 49 EXPEDT  Win32  Jul 27 07:25:21 2016 P  H        LA  O
    HSTRY 50 POWPREF Win32  Jul 27 07:25:24 2016
    HSTRY 51 GENLES  Win32  Jul 27 07:25:33 2016 Sdsq= 0.126E+06 S/E=  171.
    HSTRY 52 POWPREF Win32  Jul 27 07:25:52 2016
    HSTRY 53 GENLES  Win32  Jul 27 07:26:01 2016 Sdsq= 0.116E+06 S/E=  3.33
    HSTRY 54 EXPEDT  Win32  Jul 27 07:27:18 2016             L B O
    HSTRY 55 GENLES  Win32  Jul 27 07:27:22 2016 Sdsq= 0.906E+06 S/E= 0.285E-08
    HSTRY 56 EXPEDT  Win32  Jul 27 07:29:10 2016             L   O
    HSTRY 57 GENLES  Win32  Jul 27 07:29:19 2016 Sdsq= 0.194E+06 S/E=  430.
    HSTRY 58 GENLES  Win32  Jul 27 07:29:30 2016 Sdsq= 0.165E+06 S/E=  9.08
    HSTRY 59 EXPEDT  Win32  Jul 27 07:30:47 2016             L   O
    HSTRY 60 GENLES  Win32  Jul 27 07:30:56 2016 Sdsq= 0.805E+05 S/E=  53.8
    HSTRY 61 GENLES  Win32  Jul 27 07:31:07 2016 Sdsq= 0.452E+05 S/E=  2.30
    HSTRY 62 EXPEDT  Win32  Jul 27 07:31:40 2016             L   O
    HSTRY 63 POWPREF Win32  Jul 27 07:31:43 2016
    HSTRY 64 GENLES  Win32  Jul 27 07:31:53 2016 Sdsq= 0.266E+05 S/E=  27.7
    HSTRY 65 POWPREF Win32  Jul 27 07:32:16 2016
    HSTRY 66 GENLES  Win32  Jul 27 07:32:25 2016 Sdsq= 0.261E+05 S/E=  35.7
    HSTRY 67 EXPEDT  Win32  Jul 27 07:33:18 2016             L   O
    HSTRY 68 GENLES  Win32  Jul 27 07:33:26 2016 Sdsq= 0.261E+05 S/E=  46.5
    HSTRY 69 EXPEDT  Win32  Jul 27 07:33:53 2016             L   O
    HSTRY 70 GENLES  Win32  Jul 27 07:34:02 2016 Sdsq= 0.263E+05 S/E=  9.83
    HSTRY 71 EXPEDT  Win32  Jul 27 07:34:15 2016             L   O
    HSTRY 72 GENLES  Win32  Jul 27 07:34:21 2016 Sdsq= 0.261E+05 S/E= 0.351E-02
    HSTRY 73 EXPEDT  Win32  Jul 27 07:34:59 2016             LA
    HSTRY 74 POWPREF Win32  Jul 27 07:35:02 2016
    HSTRY 75 GENLES  Win32  Jul 27 07:35:11 2016 Sdsq= 0.158E+05 S/E=  69.8
    HSTRY 76 EXPEDT  Win32  Jul 27 07:35:33 2016             LA
    HSTRY 77 GENLES  Win32  Jul 27 07:35:42 2016 Sdsq= 0.145E+05 S/E=  22.3
    HSTRY 78 GENLES  Win32  Jul 27 07:35:52 2016 Sdsq= 0.142E+05 S/E=  3.90
    HSTRY 79 EXPTOOL  Win32  Jul 28 08:41:14 2016 P  A
    HSTRY 80 EXPGUI 1251 1251 (3 changes) -- 07/28/16 08:43:24
    HSTRY 81 GENLES  Win32  Jul 28 08:44:01 2016 Sdsq= 0.130E+05 S/E=  77.6
    HSTRY 82 GENLES  Win32  Jul 28 08:44:17 2016 Sdsq= 0.122E+05 S/E=  5.81
    HSTRY 83 EXPGUI 1251 1251 (86 changes) -- 07/28/16 08:54:30
    HSTRY 84 GENLES  Win32  Jul 28 08:54:36 2016 Sdsq= 0.122E+05 S/E=  1.39
    HSTRY 85 EXPGUI 1251 1251 (3 changes) -- 07/28/16 08:57:04
    HSTRY 86 GENLES  Win32  Jul 28 08:57:10 2016 Sdsq= 0.121E+05 S/E=  1.37
    HSTRY 87 EXPGUI 1251 1251 (3 changes) -- 07/28/16 08:58:42
    HSTRY 88 GENLES  Win32  Jul 28 08:58:48 2016 Sdsq= 0.122E+05 S/E= 0.813E-01
    HSTRY 89 EXPGUI 1251 1251 (16 changes) -- 07/28/16 09:04:01
    HSTRY 90 GENLES  Win32  Jul 28 09:04:07 2016 Sdsq= 0.109E+05 S/E=  181.
    HSTRY 91 EXPGUI 1251 1251 (24 changes) -- 07/28/16 09:08:38
    HSTRY 92 POWPREF Win32  Jul 28 09:08:38 2016
    HSTRY 93 GENLES  Win32  Jul 28 09:08:44 2016 Sdsq= 0.110E+05 S/E=  25.6
    HSTRY 94 EXPGUI 1251 1251 (1 changes) -- 07/28/16 09:09:55
    HSTRY 95 POWPREF Win32  Jul 28 09:09:55 2016
    HSTRY 96 GENLES  Win32  Jul 28 09:10:00 2016 Sdsq= 0.106E+05 S/E=  21.4
    HSTRY 97 EXPGUI 1251 1251 (2 changes) -- 07/28/16 09:23:11
    HSTRY 98 GENLES  Win32  Jul 28 09:23:14 2016 Sdsq= 0.105E+05 S/E=  3.06
    HSTRY 99 EXPGUI 1251 1251 (9 changes) -- 07/28/16 09:23:53
    HSTRY100 POWPREF Win32  Jul 28 09:23:56 2016
    HSTRY101 GENLES  Win32  Jul 28 09:24:00 2016 Sdsq= 0.107E+05 S/E=  16.0
    HSTRY102 GENLES  Win32  Jul 28 09:24:10 2016 Sdsq= 0.106E+05 S/E=  2.42
    HSTRY103 GENLES  Win32  Jul 28 09:24:21 2016 Sdsq= 0.105E+05 S/E= 0.422
    HSTRY104 EXPGUI 1251 1251 (1 changes) -- 07/28/16 09:25:54
    HSTRY105 GENLES  Win32  Jul 28 09:25:57 2016 Sdsq= 0.105E+05 S/E= 0.775E-01
    HSTRY106 EXPEDT  Win32  Jul 28 09:26:34 2016             L   O
    HSTRY107 GENLES  Win32  Jul 28 09:26:44 2016 Sdsq= 0.940E+04 S/E=  51.7
    HSTRY108 GENLES  Win32  Jul 28 09:26:54 2016 Sdsq= 0.890E+04 S/E=  7.94
    HSTRY109 EXPEDT  Win32  Jul 28 09:29:43 2016             L   O
    HSTRY110 GENLES  Win32  Jul 28 09:29:53 2016 Sdsq= 0.644E+04 S/E=  179.
    HSTRY111 GENLES  Win32  Jul 28 09:30:05 2016 Sdsq= 0.592E+04 S/E=  30.2
    HSTRY112 GENLES  Win32  Jul 28 09:30:15 2016 Sdsq= 0.583E+04 S/E=  4.76
    HSTRY113 EXPGUI 1251 1251 (1 changes) -- 07/28/16 09:31:21
    HSTRY114 EXPGUI 1251 1251 (3 changes) -- 07/28/16 09:32:17
    HSTRY115 POWPREF Win32  Jul 28 09:32:17 2016
    HSTRY116 GENLES  Win32  Jul 28 09:32:23 2016 Sdsq= 0.594E+04 S/E=  5.43
    HSTRY117 GENLES  Win32  Jul 28 09:32:31 2016 Sdsq= 0.592E+04 S/E= 0.788
    HSTRY118 GENLES  Win32  Jul 28 09:32:38 2016 Sdsq= 0.591E+04 S/E= 0.115
    HSTRY119 GENLES  Win32  Jul 28 09:33:35 2016 Sdsq= 0.591E+04 S/E= 0.171E-01
    HSTRY120 GENLES  Win32  Jul 28 09:33:43 2016 Sdsq= 0.591E+04 S/E= 0.923E-02
    HSTRY121 EXPGUI 1251 1251 (1 changes) -- 07/28/16 09:34:25
    HSTRY122 GENLES  Win32  Jan 12 10:22:51 2019 Sdsq= 0.591E+04 S/E= 0.765E-02
    HSTRY123 EXPGUI 1251 1251 (1 changes) -- 01/12/19 10:23:21
  DSGL CDAT1  DRAD ARAD NOFO
  FOUR CDAT1  DELF Z    1 NOPR   0.00      999.99
  GNLS  RUN on Jan 12 10:22:51 2019    Total cycles run 539       5912.1
  GNLS CDAT1  MXCY   9MARQ1.00CVRG-200PRNT 258
  GNLS SHFTS      0.06      0.00
 AFAC  C     2.310020.8439 1.020010.2075 1.5886  .5687  .865051.6512  .2156 RHF
 AFAC  C_    12.011 .6646       .0035
 AFAC  C_SIZ      1.12      0.92 1.60    3
 AFAC  C_XAB  288.3 170.4 84.13 10.67 7.054 52.30 141.0
 AFAC  C_XF1  0.036 0.027 0.018 0.003 0.002 0.049 0.024-0.001-0.001-0.001
 AFAC  C_XF2  0.021 0.015 0.009 0.002 0.001 0.031 0.012 0.000 0.000 0.000
 AFAC  H    .49300210.5109.32291226.1257.1401913.14236.04081057.7997.003038 SDS
 AFAC  H_     1.008-.3739  20.6  19.2
 AFAC  H_SIZ      0.98      0.78 1.20  118
 AFAC  H_XAB  .6888 .6700 .6548 .6238 .6131 .7240 .6640
 AFAC  H_XF1     0.    0.    0.    0.    0.    0.    0.    0.    0.    0.
 AFAC  H_XF2     0.    0.    0.    0.    0.    0.    0.    0.    0.    0.
 AFAC  K     8.218612.7949 7.4398  .7748 1.0519213.187  .865941.6841 1.4228 RHF
 AFAC  K_    39.098  .367         2.1
 AFAC  K_SIZ      2.58      2.38 2.00  708
 AFAC  K_XAB  27710 17820  9637  1052 524.6 44100 14100
 AFAC  K_XF1  0.091 0.307 0.387 0.201 0.140-0.508 0.353 0.009 0.007-0.002
 AFAC  K_XF2  2.109 1.589 1.066 0.249 0.156 2.844 1.386 0.022 0.020 0.015
 AFAC  O     3.048513.2771 2.2868 5.7011 1.5463  .3239  .867032.9089  .2508 RHF
 AFAC  O_    15.999 .5803      .00019
 AFAC  O_SIZ      1.09      0.89 1.40   96 1.40
 AFAC  O_XAB  988.0 590.6 293.1 30.48 17.21 1730. 478.0
 AFAC  O_XF1  0.093 0.072 0.049 0.011 0.006 0.121 0.063-0.002-0.003-0.003
 AFAC  O_XF2  0.073 0.052 0.032 0.006 0.004 0.106 0.044 0.000 0.000 0.000
 AFAC LI     1.1282 3.9546  .7508 1.0524  .617585.3905  .4653168.261  .0377 RHF
 AFAC LI_     6.941 -.190        70.5
 AFAC LI_SIZ      1.76      1.56 1.60   91
 AFAC LI_XAB  14.32 9.193 5.496 2.268 2.061 2.510 7.990
 AFAC LI_XF1  0.002 0.002 0.001 0.000 0.000 0.004 0.001-0.001-0.001-0.001
 AFAC LI_XF2  0.001 0.001 0.000 0.000 0.000 0.001 0.000 0.000 0.000 0.000
 AFAC SI     6.2915 2.4386 3.035332.3337 1.9891  .6785 1.541081.6937 1.1407 RHF
 AFAC SI_    28.086.41491        .171
 AFAC SI_SIZ      1.52      1.32 2.00  112
 AFAC SI_XAB   9456  5878  3047 304.7 151.8 15200 4560.
 AFAC SI_XF1  0.365 0.321 0.254 0.082 0.052 0.392 0.298-0.002-0.002-0.006
 AFAC SI_XF2  0.692 0.508 0.330 0.070 0.043 0.962 0.438 0.006 0.005 0.004
 EXPR  HTYP1  PXC  RSN  ANG
 EXPR  NATYP    6
 EXPR  NHST     3
 EXPR ATYP 1  C           6      1.129.200E-001 1.60    3
 EXPR ATYP 2  H           59.800E-0017.800E-001 1.20  118
 EXPR ATYP 3  O           7      1.098.900E-001 1.40   96 1.40
 EXPR ATYP 4  K           1      2.58      2.38 2.00  708
 EXPR ATYP 5  LI          2      1.76      1.56 1.60   91
 EXPR ATYP 6  SI          0      1.52      1.32 2.00  112
 EXPR DELFRL       443
 EXPR NPHAS     1    0    0    0    0    0    0    0    0
 REFN GDNFT  Reduced CHI**2 =  2.732     for   79 variables
 REFN RESTR      29  297.17
 REFN RPOWD     0.0214    0.0162   2214  5614.9        0.0000    0.0000     0
 REFN STATS  Cycle 539 There were  2243 observations. Total CHI**2 = 5.9121E+03
CIF AUTHOR    James A. Kaduk
CRS1    PNAM  Li2 K C6 H5 O7
CRS1   NATOM   21
CRS1  ABC     6.484155  6.683338  9.817086    Y    0
CRS1  ABCSIG  0.000297  0.000340  0.000436
CRS1  ANGLES   87.6373   80.6064   83.1095
CRS1  ANGSIG    0.0041    0.0040    0.0039
CRS1  AT  1A  C        -0.155311  0.066381  0.326849  1.000000C1         2 086
CRS1  AT  1B  0.059833                                                    I XU
CRS1  AT  2A  C        -0.028510  0.232208  0.352910  1.000000C2         2 086
CRS1  AT  2B  0.022754                                                    I XU
CRS1  AT  3A  C         0.186901  0.251260  0.263272  1.000000C3         2 086
CRS1  AT  3B  0.022754                                                    I XU
CRS1  AT  4A  C         0.246282  0.429334  0.337748  1.000000C4         2 086
CRS1  AT  4B  0.022754                                                    I XU
CRS1  AT  5A  C         0.434697  0.528184  0.268165  1.000000C5         2 086
CRS1  AT  5B  0.059833                                                    I XU
CRS1  AT  6A  C         0.117993  0.348334  0.129209  1.000000C6         2 086
CRS1  AT  6B  0.059833                                                    I XU
CRS1  AT  7A  H        -0.054790  0.257310  0.443640  1.000000H7         2 006
CRS1  AT  7B  0.020581                                                    I  U
CRS1  AT  8A  H        -0.111270  0.370550  0.282510  1.000000H8         2 006
CRS1  AT  8B  0.029581                                                    I  U
CRS1  AT  9A  H         0.371080  0.327240  0.432430  1.000000H9         2 006
CRS1  AT  9B  0.029581                                                    I  U
CRS1  AT 10A  H         0.162380  0.530640  0.404030  1.000000H10        2 006
CRS1  AT 10B  0.029581                                                    I  U
CRS1  AT 11A  O        -0.309292  0.024533  0.417396  1.000000O11        2 086
CRS1  AT 11B  0.059833                                                    I XU
CRS1  AT 12A  O        -0.107542 -0.033386  0.216218  1.000000O12        2 086
CRS1  AT 12B  0.059833                                                    I XU
CRS1  AT 13A  O         0.535822  0.667060  0.298831  1.000000O13        2 086
CRS1  AT 13B  0.059833                                                    I XU
CRS1  AT 14A  O         0.547418  0.430562  0.169091  1.000000O14        2 086
CRS1  AT 14B  0.059833                                                    I XU
CRS1  AT 15A  O         0.006116  0.520159  0.140518  1.000000O15        2 086
CRS1  AT 15B  0.059833                                                    I XU
CRS1  AT 16A  O         0.208298  0.214588  0.041698  1.000000O16        2 086
CRS1  AT 16B  0.059833                                                    I XU
CRS1  AT 17A  O         0.326946  0.072814  0.225143  1.000000O17        2 086
CRS1  AT 17B  0.059833                                                    I XU
CRS1  AT 18A  H         0.394000  0.178500  0.233100  1.000000H18        2 006
CRS1  AT 18B  0.068781                                                    I  U
CRS1  AT 19A  K         0.740516  0.186092 -0.029707  1.000000K19        2 086
CRS1  AT 19B  0.046051                                                    I XU
CRS1  AT 20A  LI        0.743494  0.745846  0.162760  1.000000Li20       2 086
CRS1  AT 20B  0.050000                                                    I X
CRS1  AT 21A  LI        0.551237  0.101136  0.637623  1.000000Li21       2 086
CRS1  AT 21B  0.050000                                                    I X
CRS1  CELVOL        416.593          0.021
CRS1  CHMF 1  C             6.00
CRS1  CHMF 2  H             5.00
CRS1  CHMF 3  O             7.00
CRS1  CHMF 4  K             1.00
CRS1  CHMF 5  LI            2.00
CRS1  FMHST1  1
CRS1  FMPCTL   32   32   48   -2   -2   -3   18   18   51
CRS1  OD        2    5    0 NNNN    0    5    0.0000    0.0000    0.0000
CRS1  OD  1A   2  0 -2   2  0 -1   2  0  0   2  0  1   2  0  2
CRS1  OD  1B   -0.1208    0.0453   -0.1888    0.0770    0.0181
CRS1  OD  1C0.2023E-010.1156E-010.2357E-010.1859E-010.1515E-01
CRS1  SG SYM  P -1
CRS1  SPAXIS    0    0    1
HAP1 1 ZONE     0    0    0    0
HAP1 1EXTPOW    0.00000E+00    N    0
HAP1 1MASSFR    1.0000    0.0000
HAP1 1NAXIS     1
HAP1 1PHSFR      84.168        Y    0
HAP1 1PRCF      3   19   0.01000    9YNNNNNNNNNNNNNNNNNNYYYYYYYYNNNNNNNNN
HAP1 1PRCF 1   0.215917E+03   0.000000E+00   0.900000E-02   0.000000E+00
HAP1 1PRCF 2   0.274800E+01   0.000000E+00   0.145554E-01   0.160000E-01
HAP1 1PRCF 3   0.000000E+00   0.000000E+00   0.000000E+00   0.000000E+00
HAP1 1PRCF 4   0.000000E+00   0.000000E+00   0.000000E+00   0.000000E+00
HAP1 1PRCF 5   0.000000E+00   0.000000E+00   0.000000E+00
HAP1 1PRCF 6  -0.221042E+00   0.382952E-01  -0.444951E-01  -0.554708E-01
HAP1 1PRCF 7  -0.235061E+00  -0.298567E+00   0.480744E+00
HAP1 1PREFO1  1.000000  1.000000  0.000000  0.000000  1.000000   NN    0    0
HAP1 1RADDAM    0.00000E+00    N    0      0.00
HST  1  HFIL  kadu1665.gsas
HST  1  HNAM  20307-72-2 Li2Kcit (60,40,1/4,0.02,1 mm cap) JAK
HST  1  IFIL  c:\zjak01\nccpan.prm
HST  1 BANK     1
HST  1 BIGFO   0.170020E+06
HST  1 CHANS       120         1      2214   7452672      2932    0    0
HST  1 EPHAS    0    0    0    0    0    0    0    0    0    Y
HST  1 ICONR  0.709237  0.713647       0.000       0       0.5   0       0
HST  1 ICONS  0.709237  0.713647       0.000       0       0.5   0       0
HST  1 INAME  NCCPAN
HST  1 IRAD     3
HST  1 MAXRF  108
HST  1 NEXC     2
HST  1 NFOBS 1617    0    0    0    0    0    0    0    0
HST  1 NPHAS    1    0    0    0    0    0    0    0    0
HST  1 NREF  1636    1.0368    Y    Y
HST  1 R-FAC 1617   0.13685   4.125922E+06
HST  1 RPOWD    0.0214    0.0162   2214  5614.9        0.0000    0.0000    0
HST  1 TRNGE   3.01372  39.99516
HST  1 WREXP    0.0134
HST  1ABSCOR   0.000000E+00   0.000000E+00    N    0
HST  1BAKGD     1    1    Y    0    Y
HST  1BAKGD1   0.212250E+04
HST  1CHI       0.0000
HST  1DETAZM    0.0000
HST  1DFUS     11    9    N
HST  1DFUS 1    1   -0.12380E+04    0.7900    0.0500  YNNO       O
HST  1DFUS 2    1   -0.42219E+03    1.9100    0.0500  YNNSI      O
HST  1DFUS 3    1    0.33979E+02    3.3200    0.0500  YNNSI      SI
HST  1DFUS 4    1   -0.13992E+02    6.9100    0.0500  YNNSI      SI
HST  1DFUS 5    1    0.35242E+01    9.4100    0.0500  YNNSI      SI
HST  1DFUS 6    1    0.10108E+04    0.5100    0.0500  YNNO       O
HST  1DFUS 7    1    0.39007E+03    1.4200    0.0500  YNNSI      O
HST  1DFUS 8    1    0.22027E+03    2.2200    0.0500  YNNO       O
HST  1DFUS 9    1   -0.13626E+02    3.7200    0.0500  YNNSI      SI
HST  1DFUS10    1    0.64639E+01    6.6600    0.0500  YNNSI      SI
HST  1DFUS11    1   -0.23142E+02    8.1500    0.0500  YNNSI      SI
HST  1EXC  1     0.000     3.000
HST  1EXC  2    40.000  1000.000
HST  1EXMNMX   1.00000   1.00000
HST  1HSCALE   1.000000E+00    N    0
HST  1I HEAD  SRM 640d Si 24 Jun 2016 0.25 div 0.02 Soller 1 mm cap
HST  1I ITYP    0    1.0000  130.0000         1
HST  1MNREF     0    1.0368
HST  1ODMNMX   0.76474   1.25573
HST  1OMEGA     0.0000    Y
HST  1PHI       0.0000
HST  1PRCF1     2   18      0.01
HST  1PRCF11   1.818400E+02   0.000000E+00   0.117200E+00   2.995000E+00
HST  1PRCF12   0.000000E+00   0.000000E+00   1.606000E+00   0.000000E+00
HST  1PRCF13   0.000000E+00   0.000000E+00   0.000000E+00   0.000000E+00
HST  1PRCF14   0.000000E+00   0.000000E+00   0.000000E+00   0.000000E+00
HST  1PRCF15   0.000000E+00   0.000000E+00
HST  1PRCF2     3   13      0.01
HST  1PRCF21   1.869000E+02   0.000000E+00   0.009000E+00   0.000000E+00
HST  1PRCF22   2.748000E+00   0.000000E+00   0.160000E-01   0.160000E-01
HST  1PRCF23   0.000000E+00   0.000000E+00   0.000000E+00   0.000000E+00
HST  1PRCF24   0.000000E+00
HST  1PRCF3     4   12      0.01
HST  1PRCF31   1.869000E+02   0.000000E+00   0.100000E+00   0.000000E+00
HST  1PRCF32   2.749000E+00   0.000000E+00   0.000700E+00   0.000000E+00
HST  1PRCF33   0.000000E+00   0.160000E-01   0.160000E-01   0.900000E+00
HST  1RSP    0.0258 0.0144 0.0150 0.0126 0.0173 0.0185 0.0148 0.0151 0.0176
HST  1RSPA   0.0304 0.0157 0.0156 0.0121 0.0202 0.0188 0.0139 0.0174 0.0187
HST  1RSPTT   3.01  7.11 11.22 15.33 19.44 23.55 27.66 31.77 35.88 40.00
HST  1RSPW   0.0353 0.0184 0.0190 0.0161 0.0220 0.0240 0.0188 0.0200 0.0220
HST  1RSPWA  0.0362 0.0215 0.0202 0.0153 0.0282 0.0244 0.0179 0.0267 0.0276
HST  1TRMNMX   1.00000   1.00000
HST  2  HNAM  Bond distance restraints
HST  2 FACTR    100.000
HST  2 NBNDS   12
HST  2 RMSD    12    0.0069    64.1178
HST  2BD0001  1    1    2  1  0  0  0  0 1.510 0.010
HST  2BD0002  1    4    5  1  0  0  0  0 1.510 0.010
HST  2BD0003  1    3    6  1  0  0  0  0 1.550 0.010
HST  2BD0004  1    3   17  1  0  0  0  0 1.420 0.030
HST  2BD0005  1    2    3  1  0  0  0  0 1.540 0.010
HST  2BD0006  1    3    4  1  0  0  0  0 1.540 0.010
HST  2BD0007  1    1   11  1  0  0  0  0 1.270 0.030
HST  2BD0008  1    1   12  1  0  0  0  0 1.270 0.030
HST  2BD0009  1    5   13  1  0  0  0  0 1.270 0.030
HST  2BD000A  1    5   14  1  0  0  0  0 1.270 0.030
HST  2BD000B  1    6   15  1  0  0  0  0 1.270 0.030
HST  2BD000C  1    6   16  1  0  0  0  0 1.270 0.030
HST  3  HNAM  Bond angle restraints
HST  3 FACTR    1.00000
HST  3 NANGS   17
HST  3 RMSD    17   11.1078    233.055
HST  3AN   1    1    3    109.00      3.00  0001  0002  0003
HST  3AN   2    1    3    109.00      3.00  0003  0004  0005
HST  3AN   3    1    3    109.00      3.00  0002  0003  0004
HST  3AN   4    1    3    109.00      3.00  0002  0003  0006
HST  3AN   5    1    3    109.00      3.00  0002  0003  0011
HST  3AN   6    1    3    109.00      3.00  0004  0003  0006
HST  3AN   7    1    3    109.00      3.00  0004  0003  0011
HST  3AN   8    1    3    109.00      3.00  0006  0003  0011
HST  3AN   9    1    3    120.00      3.00  000B  0001  000C
HST  3AN  10    1    3    120.00      3.00  000B  0001  0002
HST  3AN  11    1    3    120.00      3.00  000C  0001  0002
HST  3AN  12    1    3    120.00      3.00  000D  0005  000E
HST  3AN  13    1    3    120.00      3.00  000D  0005  0004
HST  3AN  14    1    3    120.00      3.00  000E  0005  0004
HST  3AN  15    1    3    120.00      3.00  000F  0006  0010
HST  3AN  16    1    3    120.00      3.00  000F  0006  0003
HST  3AN  17    1    3    120.00      3.00  0010  0006  0003
LNCN   1   1  1  2UISO  1.00001  3UISO  1.00001  4UISO  1.00001  7UISO  1.3000
LNCN   1   2  1  8UISO  1.30001  9UISO  1.30001 10UISO  1.3000
LNCN   2   1  1  1UISO  1.00001  5UISO  1.00001  6UISO  1.00001 11UISO  1.0000
LNCN   2   2  1 12UISO  1.00001 13UISO  1.00001 14UISO  1.00001 15UISO  1.0000
LNCN   2   3  1 16UISO  1.00001 17UISO  1.00001 18UISO  1.3000
LNCN   3   1  1 20UISO  1.00001 21UISO  1.0000
ZZZZZZZZZZZZ  Last EXP file record
;
_reflns_number_total     1564
_refine_ls_matrix_type     full
_refine_ls_goodness_of_fit_all     1.65
_refine_ls_restrained_S_all     ?
_refine_ls_restrained_S_obs     ?
_refine_ls_number_parameters     79
_refine_ls_number_restraints     29
_refine_ls_number_constraints     3
_refine_ls_hydrogen_treatment     refU
_refine_ls_weighting_scheme     sigma
_refine_ls_weighting_details     ?
_refine_ls_shift/su_max     0.06
_refine_ls_shift/su_mean     0.00
_refine_ls_extinction_method     ?
_refine_ls_extinction_coef     ?
loop_
    _atom_type_symbol
    _atom_type_number_in_cell
    _atom_type_scat_Cromer_Mann_a1
    _atom_type_scat_Cromer_Mann_a2
    _atom_type_scat_Cromer_Mann_a3
    _atom_type_scat_Cromer_Mann_a4
    _atom_type_scat_Cromer_Mann_b1
    _atom_type_scat_Cromer_Mann_b2
    _atom_type_scat_Cromer_Mann_b3
    _atom_type_scat_Cromer_Mann_b4
    _atom_type_scat_Cromer_Mann_c
    _atom_type_scat_dispersion_real
    _atom_type_scat_dispersion_imag
    _atom_type_scat_source
    C 12.0 2.31000 20.8439 1.02000 10.2075 1.58860 0.56870 0.86500 51.6512
                                                                         0.21560
                                                                           0.000
                                                                           0.000
                                                      International_Tables_Vol_C
    H 10.0 0.49300 10.5109 0.32291 26.1257 0.14019 3.14236 0.04081 57.7997
                                                                         0.00304
                                                                           0.000
                                                                           0.000
                                                      International_Tables_Vol_C
    O 14.0 3.04850 13.2771 2.28680 5.70110 1.54630 0.32390 0.86700 32.9089
                                                                         0.25080
                                                                           0.000
                                                                           0.000
                                                      International_Tables_Vol_C
    K 2.0 8.21860 12.7949 7.43980 0.77480 1.05190 213.187 0.86590 41.6841
                                                                         1.42280
                                                                           0.000
                                                                           0.000
                                                      International_Tables_Vol_C
    Li 4.0 1.12820 3.95460 0.75080 1.05240 0.61750 85.3905 0.46530 168.261
                                                                         0.03770
                                                                           0.000
                                                                           0.000
                                                      International_Tables_Vol_C
    Si 0.0 6.29150 2.43860 3.03530 32.3337 1.98910 0.67850 1.54100 81.6937
                                                                         1.14070
                                                                           0.000
                                                                           0.000
                                                      International_Tables_Vol_C
_computing_data_collection
;
Data Collector (PANalytical, 2011)
;
_computing_data_reduction
;
PowDLL (Kourkoumelis, 2013)
;
_computing_structure_solution
;
<i>EXPO2014</i> (Altomare <i>et al.</i>,  2013)
;
_computing_structure_refinement
;
GSAS (Larson & Von Dreele, 2004)
;
_computing_molecular_graphics
;
Mercury (Macrae <i>et al.</i>,  2008), DIAMOND (Putz & Brandenburg,
2015)
;
_computing_publication_material
;
publCIF (Westrip, 2010)
;
_pd_calibration_special_details     ?
_pd_phase_name     "Li2 K C6 H5 O7"
_pd_prep_cool_rate     ?
_pd_prep_pressure     ?
_pd_prep_temperature     423
_pd_proc_2theta_range_min     1.0084
_pd_proc_2theta_range_max     49.98834
_pd_proc_2theta_range_inc     0.01671
loop_
    _pd_proc_ls_weight
    _pd_proc_intensity_bkg_calc
    _pd_calc_intensity_total
    _pd_meas_counts_total
    . . . 2278.0
    . . . 2416.0
    . . . 2482.0
    . . . 2471.0
    . . . 2588.0
    . . . 2489.0
    . . . 2614.0
    . . . 2725.0
    . . . 2838.0
    . . . 2864.0
    . . . 2902.0
    . . . 2937.0
    . . . 2956.0
    . . . 2959.0
    . . . 3072.0
    . . . 2996.0
    . . . 3141.0
    . . . 3127.0
    . . . 3093.0
    . . . 3011.0
    . . . 3077.0
    . . . 2948.0
    . . . 3094.0
    . . . 3011.0
    . . . 3106.0
    . . . 3094.0
    . . . 3062.0
    . . . 3163.0
    . . . 3139.0
    . . . 3087.0
    . . . 2956.0
    . . . 3080.0
    . . . 3105.0
    . . . 2945.0
    . . . 2994.0
    . . . 2999.0
    . . . 3101.0
    . . . 3058.0
    . . . 2972.0
    . . . 3088.0
    . . . 2969.0
    . . . 2980.0
    . . . 2924.0
    . . . 2889.0
    . . . 2914.0
    . . . 2979.0
    . . . 2997.0
    . . . 2996.0
    . . . 2943.0
    . . . 3014.0
    . . . 3000.0
    . . . 3096.0
    . . . 2989.0
    . . . 2933.0
    . . . 2964.0
    . . . 2933.0
    . . . 2964.0
    . . . 3036.0
    . . . 2950.0
    . . . 3021.0
    . . . 2984.0
    . . . 2954.0
    . . . 2966.0
    . . . 2955.0
    . . . 2970.0
    . . . 2935.0
    . . . 3023.0
    . . . 2954.0
    . . . 2983.0
    . . . 3012.0
    . . . 2930.0
    . . . 3067.0
    . . . 2891.0
    . . . 3075.0
    . . . 2980.0
    . . . 3010.0
    . . . 3015.0
    . . . 3025.0
    . . . 2978.0
    . . . 3007.0
    . . . 3067.0
    . . . 2999.0
    . . . 3002.0
    . . . 3046.0
    . . . 3046.0
    . . . 3052.0
    . . . 3009.0
    . . . 3098.0
    . . . 3100.0
    . . . 3154.0
    . . . 3019.0
    . . . 3004.0
    . . . 3055.0
    . . . 3036.0
    . . . 3160.0
    . . . 3007.0
    . . . 3073.0
    . . . 3073.0
    . . . 3050.0
    . . . 3129.0
    . . . 3077.0
    . . . 3231.0
    . . . 3089.0
    . . . 3102.0
    . . . 3100.0
    . . . 3131.0
    . . . 3099.0
    . . . 3192.0
    . . . 3102.0
    . . . 3209.0
    . . . 3146.0
    . . . 3223.0
    . . . 3124.0
    . . . 3269.0
    . . . 3160.0
    . . . 3227.0
    . . . 3218.0
    . . . 3367.0
    . . . 3373.0
    . . . 3281.0
    0.0003047 2122.50000 3099.83447 3282.0
    0.0003024 2122.50000 3126.01416 3307.0
    0.0003005 2122.50000 3151.68994 3328.0
    0.0003063 2122.50000 3176.87915 3265.0
    0.0003050 2122.50000 3201.60400 3279.0
    0.0003114 2122.50000 3225.82642 3211.0
    0.0002956 2122.50000 3249.56738 3383.0
    0.0003131 2122.50000 3272.80908 3194.0
    0.0003051 2122.50000 3295.57129 3278.0
    0.0003040 2122.50000 3317.84277 3290.0
    0.0002926 2122.50000 3339.62280 3418.0
    0.0002899 2122.50000 3360.92871 3449.0
    0.0002937 2122.50000 3381.75879 3405.0
    0.0002950 2122.50000 3402.09106 3390.0
    0.0003023 2122.50000 3421.92529 3308.0
    0.0002988 2122.50000 3441.28906 3347.0
    0.0003012 2122.50000 3460.13647 3320.0
    0.0002939 2122.50000 3478.53247 3403.0
    0.0003025 2122.50000 3496.44043 3306.0
    0.0002894 2122.50000 3513.86963 3456.0
    0.0002902 2122.50000 3530.80322 3446.0
    0.0002890 2122.50000 3547.29004 3460.0
    0.0002795 2122.50000 3563.25342 3578.0
    0.0002849 2122.50000 3578.79688 3510.0
    0.0002859 2122.50000 3593.84912 3498.0
    0.0002894 2122.50000 3608.41016 3455.0
    0.0002852 2122.50000 3622.52222 3506.0
    0.0002822 2122.50000 3636.17456 3543.0
    0.0002800 2122.50000 3649.35010 3571.0
    0.0002796 2122.50000 3662.06201 3576.0
    0.0002746 2122.50000 3674.32642 3642.0
    0.0002879 2122.50000 3686.15039 3474.0
    0.0002807 2122.50000 3697.49561 3562.0
    0.0002723 2122.50000 3708.41602 3672.0
    0.0002753 2122.50000 3718.87744 3633.0
    0.0002719 2122.50000 3728.89600 3678.0
    0.0002711 2122.50000 3738.48975 3688.0
    0.0002629 2122.50000 3747.64746 3804.0
    0.0002600 2122.50000 3756.37793 3846.0
    0.0002711 2122.50000 3764.67969 3688.0
    0.0002623 2122.50000 3772.57178 3812.0
    0.0002567 2122.50000 3780.01563 3896.0
    0.0002577 2122.50000 3787.08545 3880.0
    0.0002507 2122.50000 3793.72705 3989.0
    0.0002448 2122.50000 3799.97241 4085.0
    0.0002430 2122.50000 3805.79321 4116.0
    0.0002414 2122.50000 3811.23389 4143.0
    0.0002358 2122.50000 3929.22803 4240.0
    0.0002282 2122.50000 3977.11377 4382.0
    0.0002286 2122.50000 4112.44336 4374.0
    0.0002326 2122.50000 4247.65771 4299.0
    0.0002214 2122.50000 4392.54492 4517.0
    0.0002137 2122.50000 4571.66016 4679.0
    0.0002119 2122.50000 4790.20361 4720.0
    0.0002023 2122.50000 4994.00781 4944.0
    0.0001979 2122.50000 5213.99609 5052.0
    0.0001883 2122.50000 5500.50879 5311.0
    0.0001765 2122.50000 5808.46533 5666.0
    0.0001710 2122.50000 6108.21729 5847.0
    0.0001579 2122.50000 6452.93164 6332.0
    0.0001496 2122.50000 6876.55713 6684.0
    0.0001393 2122.50000 7364.02979 7178.0
    0.0001322 2122.50000 7912.03662 7562.0
    0.0001193 2122.50000 8548.24805 8382.0
    0.0001098 2122.50000 9312.94824 9107.0
    0.0001010 2122.50000 10254.15137 9903.0
    0.0000888 2122.50000 11443.31836 11257.0
    0.0000774 2122.50000 13008.67676 12921.0
    0.0000661 2122.50000 15211.11426 15119.0
    0.0000505 2122.50000 18557.68555 19809.0
    0.0000413 2122.50000 23042.17383 24196.0
    0.0000457 2122.50000 22064.07617 21872.0
    0.0000623 2122.50000 15922.15527 16052.0
    0.0000967 2122.50000 9951.53809 10342.0
    0.0001634 2122.50000 6536.36279 6121.0
    0.0002149 2122.50000 5348.58545 4653.0
    0.0002341 2122.50000 4827.92578 4272.0
    0.0002477 2122.50000 4539.29004 4037.0
    0.0002500 2122.50000 4359.15869 4000.0
    0.0002573 2122.50000 4237.60205 3887.0
    0.0002516 2122.50000 4150.69824 3974.0
    0.0002514 2122.50000 4085.67017 3978.0
    0.0002587 2122.50000 4035.16284 3865.0
    0.0002482 2122.50000 3994.69312 4029.0
    0.0002671 2122.50000 3961.41528 3744.0
    0.0002577 2122.50000 3933.36328 3880.0
    0.0002579 2122.50000 3822.19482 3878.0
    0.0002584 2122.50000 3764.34106 3870.0
    0.0002655 2122.50000 3758.50293 3766.0
    0.0002597 2122.50000 3752.56445 3850.0
    0.0002601 2122.50000 3746.51318 3845.0
    0.0002658 2122.50000 3740.33228 3762.0
    0.0002630 2122.50000 3734.06494 3803.0
    0.0002524 2122.50000 3727.68970 3962.0
    0.0002518 2122.50000 3721.22119 3972.0
    0.0002485 2122.50000 3714.67480 4024.0
    0.0002518 2122.50000 3708.05176 3971.0
    0.0002404 2122.50000 3701.36426 4160.0
    0.0002498 2122.50000 3694.61426 4003.0
    0.0002558 2122.50000 3687.80029 3909.0
    0.0002710 2122.50000 3680.93823 3690.0
    0.0002558 2122.50000 3674.05957 3910.0
    0.0002592 2122.50000 3667.13477 3858.0
    0.0002787 2122.50000 3660.17041 3588.0
    0.0002723 2122.50000 3653.19971 3672.0
    0.0002540 2122.50000 3646.20020 3937.0
    0.0002764 2122.50000 3639.18872 3618.0
    0.0002780 2122.50000 3632.19556 3597.0
    0.0002722 2122.50000 3625.21777 3674.0
    0.0002753 2122.50000 3618.23730 3633.0
    0.0002748 2122.50000 3611.28613 3639.0
    0.0002680 2122.50000 3604.34766 3732.0
    0.0002742 2122.50000 3597.43872 3647.0
    0.0002795 2122.50000 3590.58960 3578.0
    0.0002764 2122.50000 3583.77515 3618.0
    0.0002799 2122.50000 3577.01221 3573.0
    0.0002776 2122.50000 3570.30371 3602.0
    0.0002796 2122.50000 3563.67822 3577.0
    0.0002756 2122.50000 3557.09399 3628.0
    0.0002731 2122.50000 3550.61475 3662.0
    0.0002737 2122.50000 3544.20264 3653.0
    0.0002804 2122.50000 3537.87646 3566.0
    0.0002782 2122.50000 3531.65332 3595.0
    0.0002777 2122.50000 3525.52197 3601.0
    0.0002833 2122.50000 3519.49341 3530.0
    0.0002883 2122.50000 3513.59180 3469.0
    0.0002813 2122.50000 3507.79248 3555.0
    0.0002845 2122.50000 3502.13818 3515.0
    0.0002858 2122.50000 3496.59521 3499.0
    0.0002870 2122.50000 3491.18018 3484.0
    0.0002851 2122.50000 3485.91650 3507.0
    0.0002862 2122.50000 3480.79199 3494.0
    0.0002794 2122.50000 3475.81885 3579.0
    0.0002843 2122.50000 3471.00415 3517.0
    0.0002797 2122.50000 3466.33325 3575.0
    0.0002812 2122.50000 3461.84229 3556.0
    0.0002813 2122.50000 3457.54248 3555.0
    0.0002916 2122.50000 3453.38477 3429.0
    0.0002857 2122.50000 3449.40723 3500.0
    0.0002889 2122.50000 3445.60938 3461.0
    0.0002898 2122.50000 3442.01172 3451.0
    0.0002929 2122.50000 3438.60913 3414.0
    0.0002785 2122.50000 3435.39844 3591.0
    0.0002933 2122.50000 3432.37646 3410.0
    0.0002875 2122.50000 3429.57471 3478.0
    0.0002858 2122.50000 3426.95752 3499.0
    0.0002915 2122.50000 3424.57422 3431.0
    0.0002830 2122.50000 3422.41016 3533.0
    0.0002879 2122.50000 3420.46484 3473.0
    0.0002899 2122.50000 3418.72510 3449.0
    0.0002943 2122.50000 3417.23315 3398.0
    0.0002947 2122.50000 3415.96753 3393.0
    0.0002889 2122.50000 3414.91553 3461.0
    0.0002939 2122.50000 3414.12451 3402.0
    0.0002862 2122.50000 3413.54639 3494.0
    0.0002891 2122.50000 3413.22998 3459.0
    0.0002877 2122.50000 3413.16357 3476.0
    0.0002897 2122.50000 3413.34521 3452.0
    0.0002890 2122.50000 3413.76001 3460.0
    0.0003049 2122.50000 3414.43604 3280.0
    0.0003004 2122.50000 3415.37061 3329.0
    0.0002917 2122.50000 3416.55273 3428.0
    0.0002934 2122.50000 3418.00635 3408.0
    0.0002913 2122.50000 3422.52905 3433.0
    0.0002862 2122.50000 3424.84375 3494.0
    0.0002980 2122.50000 3428.83032 3356.0
    0.0002924 2122.50000 3432.00391 3420.0
    0.0002915 2122.50000 3435.59766 3430.0
    0.0002902 2122.50000 3439.68628 3446.0
    0.0002899 2122.50000 3444.44971 3450.0
    0.0002836 2122.50000 3450.24316 3526.0
    0.0002932 2122.50000 3458.21265 3411.0
    0.0002889 2122.50000 3469.39258 3462.0
    0.0002853 2122.50000 3483.57666 3505.0
    0.0002842 2122.50000 3501.98999 3519.0
    0.0002887 2122.50000 3523.66919 3464.0
    0.0002842 2122.50000 3547.45264 3519.0
    0.0002851 2122.50000 3577.52759 3508.0
    0.0002815 2122.50000 3609.18066 3552.0
    0.0002775 2122.50000 3646.76196 3604.0
    0.0002818 2122.50000 3693.00806 3548.0
    0.0002649 2122.50000 3748.38232 3775.0
    0.0002634 2122.50000 3815.83081 3796.0
    0.0002660 2122.50000 3905.34497 3760.0
    0.0002361 2122.50000 4034.88916 4236.0
    0.0002325 2122.50000 4220.59277 4301.0
    0.0002268 2122.50000 4352.93506 4409.0
    0.0002378 2122.50000 4171.59033 4205.0
    0.0002575 2122.50000 4016.78687 3883.0
    0.0002634 2122.50000 3865.06812 3796.0
    0.0002711 2122.50000 3711.01660 3688.0
    0.0002720 2122.50000 3654.09326 3677.0
    0.0002811 2122.50000 3640.06470 3558.0
    0.0002818 2122.50000 3639.06250 3549.0
    0.0002830 2122.50000 3644.08960 3534.0
    0.0002740 2122.50000 3652.33008 3649.0
    0.0002803 2122.50000 3662.91211 3568.0
    0.0002805 2122.50000 3675.76685 3565.0
    0.0002849 2122.50000 3690.78540 3510.0
    0.0002811 2122.50000 3708.17798 3557.0
    0.0002682 2122.50000 3729.45776 3728.0
    0.0002724 2122.50000 3752.34180 3671.0
    0.0002734 2122.50000 3776.92578 3658.0
    0.0002728 2122.50000 3774.52075 3666.0
    0.0002707 2122.50000 3769.86450 3694.0
    0.0002747 2122.50000 3770.91431 3640.0
    0.0002753 2122.50000 3768.53174 3632.0
    0.0002697 2122.50000 3774.81470 3708.0
    0.0002632 2122.50000 3786.08447 3799.0
    0.0002688 2122.50000 3799.02783 3720.0
    0.0002687 2122.50000 3812.75635 3721.0
    0.0002735 2122.50000 3826.99414 3656.0
    0.0002625 2122.50000 3841.61865 3809.0
    0.0002672 2122.50000 3856.58862 3742.0
    0.0002731 2122.50000 3871.83838 3662.0
    0.0002518 2122.50000 3887.36694 3972.0
    0.0002552 2122.50000 3903.15796 3918.0
    0.0002535 2122.50000 3918.84814 3945.0
    0.0002578 2122.50000 3935.16675 3879.0
    0.0002535 2122.50000 3952.38330 3944.0
    0.0002597 2122.50000 3969.05737 3850.0
    0.0002515 2122.50000 3986.14209 3976.0
    0.0002499 2122.50000 4003.80469 4002.0
    0.0002525 2122.50000 4021.40015 3961.0
    0.0002514 2122.50000 4039.22388 3978.0
    0.0002481 2122.50000 4057.29053 4031.0
    0.0002433 2122.50000 4075.63574 4110.0
    0.0002498 2122.50000 4094.28931 4003.0
    0.0002493 2122.50000 4113.29736 4011.0
    0.0002413 2122.50000 4132.95898 4144.0
    0.0002454 2122.50000 4153.72998 4075.0
    0.0002408 2122.50000 4175.56982 4153.0
    0.0002447 2122.50000 4199.17871 4086.0
    0.0002382 2122.50000 4223.59570 4199.0
    0.0002376 2122.50000 4250.10254 4209.0
    0.0002378 2122.50000 4277.99268 4205.0
    0.0002310 2122.50000 4325.98145 4329.0
    0.0002332 2122.50000 4360.66650 4289.0
    0.0002296 2122.50000 4398.87842 4355.0
    0.0002316 2122.50000 4451.51709 4318.0
    0.0002174 2122.50000 4505.74805 4600.0
    0.0002187 2122.50000 4575.55322 4572.0
    0.0002123 2122.50000 4648.63281 4711.0
    0.0002136 2122.50000 4658.09668 4681.0
    0.0002114 2122.50000 4633.74609 4730.0
    0.0002155 2122.50000 4649.12256 4640.0
    0.0002081 2122.50000 4652.10059 4805.0
    0.0002088 2122.50000 4684.61230 4789.0
    0.0002055 2122.50000 4771.94189 4867.0
    0.0002050 2122.50000 4897.54053 4879.0
    0.0001987 2122.50000 5070.39404 5033.0
    0.0001863 2122.50000 5280.82129 5367.0
    0.0001772 2122.50000 5528.66309 5644.0
    0.0001673 2122.50000 5854.43994 5978.0
    0.0001634 2122.50000 6223.46729 6121.0
    0.0001553 2122.50000 6694.70117 6439.0
    0.0001379 2122.50000 7347.81152 7250.0
    0.0001226 2122.50000 8249.76563 8158.0
    0.0001019 2122.50000 9552.30469 9816.0
    0.0000925 2122.50000 10793.93945 10808.0
    0.0001045 2122.50000 10072.84277 9566.0
    0.0001200 2122.50000 8666.75488 8335.0
    0.0001234 2122.50000 8123.66602 8103.0
    0.0001413 2122.50000 7055.55957 7076.0
    0.0001609 2122.50000 6177.46924 6216.0
    0.0001694 2122.50000 5924.91357 5903.0
    0.0001649 2122.50000 5976.75586 6063.0
    0.0001650 2122.50000 6200.45703 6060.0
    0.0001547 2122.50000 6477.79053 6463.0
    0.0001605 2122.50000 6383.24072 6229.0
    0.0001652 2122.50000 6005.92871 6055.0
    0.0001707 2122.50000 5853.63867 5857.0
    0.0001804 2122.50000 5633.29492 5542.0
    0.0001837 2122.50000 5377.76270 5443.0
    0.0001868 2122.50000 5269.58350 5353.0
    0.0001926 2122.50000 5212.10498 5193.0
    0.0001870 2122.50000 5210.52637 5347.0
    0.0001863 2122.50000 5203.07373 5369.0
    0.0001917 2122.50000 5217.17822 5217.0
    0.0001917 2122.50000 5233.87695 5217.0
    0.0001868 2122.50000 5252.19336 5352.0
    0.0001871 2122.50000 5271.58154 5346.0
    0.0001844 2122.50000 5291.69678 5424.0
    0.0001793 2122.50000 5312.32520 5577.0
    0.0001844 2122.50000 5326.64746 5423.0
    0.0001890 2122.50000 5348.63818 5291.0
    0.0001816 2122.50000 5380.43164 5506.0
    0.0001832 2122.50000 5400.29443 5460.0
    0.0001742 2122.50000 5423.93262 5742.0
    0.0001799 2122.50000 5447.69385 5558.0
    0.0001828 2122.50000 5471.67090 5469.0
    0.0001792 2122.50000 5495.90674 5580.0
    0.0001783 2122.50000 5520.50684 5609.0
    0.0001739 2122.50000 5545.60889 5752.0
    0.0001752 2122.50000 5571.43164 5708.0
    0.0001705 2122.50000 5598.30908 5865.0
    0.0001719 2122.50000 5626.90674 5818.0
    0.0001722 2122.50000 5671.30127 5807.0
    0.0001686 2122.50000 5713.32520 5932.0
    0.0001661 2122.50000 5773.02148 6022.0
    0.0001668 2122.50000 5853.42822 5997.0
    0.0001622 2122.50000 5962.42627 6167.0
    0.0001591 2122.50000 6094.55811 6284.0
    0.0001587 2122.50000 6268.31104 6303.0
    0.0001534 2122.50000 6468.90771 6517.0
    0.0001467 2122.50000 6729.72510 6815.0
    0.0001408 2122.50000 7100.22412 7104.0
    0.0001328 2122.50000 7557.02441 7528.0
    0.0001202 2122.50000 8232.11523 8318.0
    0.0001100 2122.50000 9051.56445 9089.0
    0.0001129 2122.50000 9203.26172 8860.0
    0.0001177 2122.50000 8369.40234 8497.0
    0.0001240 2122.50000 7974.58057 8062.0
    0.0001287 2122.50000 7798.85938 7772.0
    0.0001343 2122.50000 7292.63184 7448.0
    0.0001417 2122.50000 7021.47266 7056.0
    0.0001401 2122.50000 7083.87891 7138.0
    0.0001362 2122.50000 7340.29883 7342.0
    0.0001350 2122.50000 7694.05371 7409.0
    0.0001219 2122.50000 8163.79102 8206.0
    0.0001119 2122.50000 8866.07715 8938.0
    0.0001023 2122.50000 9809.32520 9777.0
    0.0000997 2122.50000 10251.53223 10034.0
    0.0001096 2122.50000 9295.39746 9127.0
    0.0001166 2122.50000 8520.56934 8577.0
    0.0001208 2122.50000 8237.31934 8281.0
    0.0001291 2122.50000 7553.83691 7745.0
    0.0001407 2122.50000 6870.84180 7106.0
    0.0001501 2122.50000 6564.04883 6664.0
    0.0001550 2122.50000 6462.51172 6452.0
    0.0001507 2122.50000 6422.53271 6635.0
    0.0001547 2122.50000 6404.96143 6465.0
    0.0001567 2122.50000 6398.89307 6380.0
    0.0001563 2122.50000 6399.64648 6398.0
    0.0001541 2122.50000 6404.14404 6489.0
    0.0001539 2122.50000 6412.12744 6496.0
    0.0001538 2122.50000 6422.11523 6502.0
    0.0001538 2122.50000 6412.06299 6504.0
    0.0001530 2122.50000 6427.03516 6538.0
    0.0001541 2122.50000 6442.44238 6491.0
    0.0001562 2122.50000 6447.58789 6404.0
    0.0001526 2122.50000 6464.88232 6554.0
    0.0001516 2122.50000 6482.43311 6597.0
    0.0001499 2122.50000 6500.29736 6669.0
    0.0001512 2122.50000 6518.85791 6614.0
    0.0001510 2122.50000 6538.09229 6621.0
    0.0001502 2122.50000 6555.32422 6658.0
    0.0001497 2122.50000 6567.36719 6678.0
    0.0001491 2122.50000 6579.63623 6707.0
    0.0001509 2122.50000 6593.85205 6629.0
    0.0001506 2122.50000 6606.65186 6642.0
    0.0001512 2122.50000 6618.66650 6614.0
    0.0001512 2122.50000 6631.89746 6612.0
    0.0001525 2122.50000 6645.84570 6556.0
    0.0001507 2122.50000 6659.92480 6637.0
    0.0001517 2122.50000 6673.96631 6593.0
    0.0001499 2122.50000 6687.89209 6670.0
    0.0001495 2122.50000 6701.69873 6688.0
    0.0001500 2122.50000 6715.38184 6665.0
    0.0001482 2122.50000 6728.91699 6748.0
    0.0001484 2122.50000 6742.30518 6740.0
    0.0001462 2122.50000 6755.48633 6841.0
    0.0001501 2122.50000 6768.60693 6662.0
    0.0001462 2122.50000 6781.58545 6838.0
    0.0001499 2122.50000 6800.85010 6671.0
    0.0001459 2122.50000 6814.65479 6852.0
    0.0001474 2122.50000 6828.71436 6783.0
    0.0001488 2122.50000 6846.15918 6720.0
    0.0001460 2122.50000 6862.12500 6848.0
    0.0001456 2122.50000 6880.67480 6868.0
    0.0001481 2122.50000 6904.66602 6752.0
    0.0001470 2122.50000 6935.85498 6802.0
    0.0001483 2122.50000 6976.22607 6745.0
    0.0001470 2122.50000 7025.27979 6801.0
    0.0001410 2122.50000 7088.69189 7093.0
    0.0001391 2122.50000 7166.90039 7188.0
    0.0001398 2122.50000 7271.92334 7154.0
    0.0001372 2122.50000 7419.32178 7289.0
    0.0001373 2122.50000 7619.58203 7283.0
    0.0001318 2122.50000 7791.86816 7588.0
    0.0001332 2122.50000 7714.16357 7507.0
    0.0001364 2122.50000 7509.56592 7329.0
    0.0001378 2122.50000 7442.89209 7258.0
    0.0001414 2122.50000 7404.68652 7070.0
    0.0001397 2122.50000 7264.06299 7160.0
    0.0001411 2122.50000 7153.93311 7089.0
    0.0001416 2122.50000 7109.35596 7064.0
    0.0001432 2122.50000 7099.01904 6982.0
    0.0001443 2122.50000 7099.81396 6929.0
    0.0001424 2122.50000 7108.08008 7023.0
    0.0001411 2122.50000 7117.30957 7089.0
    0.0001422 2122.50000 7131.00293 7032.0
    0.0001436 2122.50000 7151.69482 6966.0
    0.0001417 2122.50000 7184.22314 7058.0
    0.0001410 2122.50000 7224.11426 7093.0
    0.0001399 2122.50000 7281.14160 7147.0
    0.0001386 2122.50000 7350.51855 7213.0
    0.0001370 2122.50000 7440.64551 7301.0
    0.0001318 2122.50000 7563.39844 7590.0
    0.0001295 2122.50000 7748.38037 7720.0
    0.0001231 2122.50000 7954.22852 8126.0
    0.0001245 2122.50000 8019.87939 8030.0
    0.0001274 2122.50000 7876.40137 7852.0
    0.0001304 2122.50000 7822.09180 7667.0
    0.0001295 2122.50000 7900.89600 7720.0
    0.0001287 2122.50000 7958.37646 7772.0
    0.0001274 2122.50000 8009.14209 7847.0
    0.0001272 2122.50000 8192.02344 7863.0
    0.0001228 2122.50000 8482.03711 8143.0
    0.0001160 2122.50000 8755.26270 8623.0
    0.0001122 2122.50000 9026.17480 8910.0
    0.0001082 2122.50000 9221.81641 9242.0
    0.0001123 2122.50000 8924.39258 8907.0
    0.0001222 2122.50000 8459.58789 8183.0
    0.0001218 2122.50000 8263.72559 8212.0
    0.0001222 2122.50000 8137.71338 8180.0
    0.0001277 2122.50000 7825.74121 7832.0
    0.0001329 2122.50000 7568.64014 7522.0
    0.0001375 2122.50000 7453.73096 7274.0
    0.0001378 2122.50000 7425.65234 7256.0
    0.0001343 2122.50000 7408.87354 7446.0
    0.0001373 2122.50000 7403.80176 7281.0
    0.0001367 2122.50000 7404.12500 7314.0
    0.0001358 2122.50000 7415.08105 7366.0
    0.0001362 2122.50000 7421.54541 7342.0
    0.0001376 2122.50000 7436.32471 7267.0
    0.0001335 2122.50000 7451.77295 7489.0
    0.0001332 2122.50000 7495.14258 7507.0
    0.0001327 2122.50000 7562.94824 7534.0
    0.0001310 2122.50000 7661.19287 7633.0
    0.0001284 2122.50000 7784.45215 7791.0
    0.0001237 2122.50000 7963.76074 8081.0
    0.0001219 2122.50000 8210.84863 8201.0
    0.0001154 2122.50000 8576.33887 8669.0
    0.0001054 2122.50000 9058.56641 9492.0
    0.0001033 2122.50000 9419.20801 9678.0
    0.0001055 2122.50000 9174.56152 9478.0
    0.0001136 2122.50000 8674.52441 8805.0
    0.0001195 2122.50000 8500.57910 8368.0
    0.0001154 2122.50000 8501.67285 8662.0
    0.0001196 2122.50000 8234.73242 8359.0
    0.0001244 2122.50000 7910.59766 8037.0
    0.0001270 2122.50000 7753.33789 7871.0
    0.0001277 2122.50000 7736.33691 7833.0
    0.0001301 2122.50000 7757.26172 7686.0
    0.0001274 2122.50000 7815.97461 7852.0
    0.0001246 2122.50000 7929.94189 8025.0
    0.0001218 2122.50000 8123.54932 8212.0
    0.0001176 2122.50000 8381.83789 8500.0
    0.0001123 2122.50000 8664.36914 8905.0
    0.0001112 2122.50000 9003.52637 8995.0
    0.0001049 2122.50000 9538.00684 9531.0
    0.0000978 2122.50000 10385.12109 10221.0
    0.0000868 2122.50000 11573.72461 11525.0
    0.0000778 2122.50000 12794.68750 12855.0
    0.0000793 2122.50000 12899.99316 12605.0
    0.0000852 2122.50000 11510.01758 11731.0
    0.0000937 2122.50000 10559.14648 10676.0
    0.0000974 2122.50000 10425.70703 10262.0
    0.0000984 2122.50000 10096.26563 10167.0
    0.0001105 2122.50000 9122.06152 9051.0
    0.0001169 2122.50000 8351.24805 8555.0
    0.0001267 2122.50000 8002.76465 7892.0
    0.0001294 2122.50000 7870.38965 7728.0
    0.0001287 2122.50000 7808.55957 7769.0
    0.0001307 2122.50000 7774.11426 7650.0
    0.0001284 2122.50000 7752.69922 7787.0
    0.0001290 2122.50000 7739.25391 7750.0
    0.0001311 2122.50000 7730.38770 7630.0
    0.0001310 2122.50000 7725.96094 7633.0
    0.0001303 2122.50000 7693.72217 7677.0
    0.0001297 2122.50000 7697.58594 7711.0
    0.0001294 2122.50000 7702.56445 7727.0
    0.0001314 2122.50000 7708.62598 7609.0
    0.0001302 2122.50000 7700.81445 7678.0
    0.0001287 2122.50000 7711.16113 7769.0
    0.0001291 2122.50000 7722.20313 7744.0
    0.0001283 2122.50000 7731.16699 7792.0
    0.0001301 2122.50000 7735.18066 7684.0
    0.0001272 2122.50000 7738.73730 7864.0
    0.0001303 2122.50000 7744.98486 7677.0
    0.0001276 2122.50000 7751.99512 7838.0
    0.0001280 2122.50000 7757.07666 7815.0
    0.0001285 2122.50000 7775.90186 7783.0
    0.0001300 2122.50000 7783.98779 7694.0
    0.0001304 2122.50000 7793.64111 7667.0
    0.0001277 2122.50000 7804.57275 7830.0
    0.0001293 2122.50000 7823.75781 7732.0
    0.0001252 2122.50000 7839.49463 7985.0
    0.0001252 2122.50000 7860.10352 7989.0
    0.0001276 2122.50000 7891.45801 7836.0
    0.0001245 2122.50000 7943.49805 8033.0
    0.0001243 2122.50000 8023.75195 8043.0
    0.0001246 2122.50000 8140.76807 8028.0
    0.0001234 2122.50000 8301.04492 8105.0
    0.0001188 2122.50000 8530.54102 8415.0
    0.0001130 2122.50000 8864.18750 8846.0
    0.0001102 2122.50000 9325.67676 9078.0
    0.0001056 2122.50000 9750.04004 9469.0
    0.0001030 2122.50000 9703.00879 9705.0
    0.0001082 2122.50000 9208.86133 9240.0
    0.0001114 2122.50000 8914.18750 8980.0
    0.0001153 2122.50000 8896.63477 8675.0
    0.0001148 2122.50000 8829.38574 8713.0
    0.0001176 2122.50000 8518.56055 8507.0
    0.0001183 2122.50000 8229.85254 8451.0
    0.0001233 2122.50000 8088.17334 8112.0
    0.0001220 2122.50000 8036.67627 8198.0
    0.0001226 2122.50000 8018.03320 8154.0
    0.0001223 2122.50000 8010.42920 8176.0
    0.0001232 2122.50000 8007.90234 8120.0
    0.0001223 2122.50000 8008.38281 8179.0
    0.0001229 2122.50000 8010.80859 8135.0
    0.0001231 2122.50000 8014.56396 8123.0
    0.0001201 2122.50000 8008.33350 8323.0
    0.0001208 2122.50000 8014.94385 8281.0
    0.0001218 2122.50000 8021.87646 8210.0
    0.0001210 2122.50000 8029.04395 8263.0
    0.0001195 2122.50000 8030.82568 8366.0
    0.0001230 2122.50000 8038.95703 8129.0
    0.0001218 2122.50000 8180.53125 8207.0
    0.0001195 2122.50000 8208.85742 8370.0
    0.0001179 2122.50000 8242.25098 8482.0
    0.0001189 2122.50000 8282.61719 8411.0
    0.0001183 2122.50000 8332.90918 8451.0
    0.0001171 2122.50000 8468.88770 8539.0
    0.0001156 2122.50000 8570.76172 8653.0
    0.0001096 2122.50000 8728.94922 9127.0
    0.0001068 2122.50000 9010.97656 9360.0
    0.0001030 2122.50000 9529.97070 9705.0
    0.0000952 2122.50000 10383.24414 10508.0
    0.0000857 2122.50000 11676.97949 11665.0
    0.0000734 2122.50000 13513.14941 13633.0
    0.0000618 2122.50000 16245.17285 16174.0
    0.0000484 2122.50000 20246.33984 20661.0
    0.0000386 2122.50000 25065.14844 25915.0
    0.0000363 2122.50000 27713.17383 27569.0
    0.0000405 2122.50000 24569.81836 24706.0
    0.0000511 2122.50000 19775.62695 19581.0
    0.0000569 2122.50000 18021.52148 17570.0
    0.0000555 2122.50000 18244.52148 18027.0
    0.0000562 2122.50000 17084.30859 17793.0
    0.0000690 2122.50000 13753.05273 14499.0
    0.0000887 2122.50000 11017.77148 11273.0
    0.0001061 2122.50000 9682.50195 9423.0
    0.0001139 2122.50000 9153.53906 8780.0
    0.0001156 2122.50000 8916.65625 8653.0
    0.0001155 2122.50000 8780.67285 8659.0
    0.0001171 2122.50000 8692.96777 8542.0
    0.0001157 2122.50000 8635.31641 8645.0
    0.0001166 2122.50000 8598.72559 8575.0
    0.0001172 2122.50000 8457.78223 8534.0
    0.0001136 2122.50000 8467.37988 8803.0
    0.0001143 2122.50000 8481.25586 8746.0
    0.0001118 2122.50000 8480.73633 8947.0
    0.0001160 2122.50000 8458.18457 8624.0
    0.0001148 2122.50000 8383.53418 8712.0
    0.0001163 2122.50000 8387.32129 8602.0
    0.0001168 2122.50000 8404.83984 8565.0
    0.0001180 2122.50000 8405.36230 8472.0
    0.0001160 2122.50000 8402.64063 8617.0
    0.0001177 2122.50000 8401.54980 8498.0
    0.0001178 2122.50000 8407.15234 8487.0
    0.0001195 2122.50000 8421.41016 8365.0
    0.0001203 2122.50000 8434.64355 8314.0
    0.0001138 2122.50000 8453.74219 8789.0
    0.0001176 2122.50000 8478.96582 8500.0
    0.0001160 2122.50000 8519.95605 8621.0
    0.0001150 2122.50000 8587.33105 8698.0
    0.0001153 2122.50000 8691.29395 8671.0
    0.0001117 2122.50000 8852.58203 8952.0
    0.0001082 2122.50000 9085.04785 9244.0
    0.0001044 2122.50000 9418.80762 9581.0
    0.0000986 2122.50000 9826.90430 10141.0
    0.0000952 2122.50000 10120.07227 10505.0
    0.0000968 2122.50000 10071.96484 10335.0
    0.0001009 2122.50000 9812.30859 9913.0
    0.0001056 2122.50000 9591.45801 9474.0
    0.0001037 2122.50000 9512.27930 9646.0
    0.0001028 2122.50000 9474.80957 9732.0
    0.0001031 2122.50000 9354.29395 9704.0
    0.0001081 2122.50000 9215.21289 9253.0
    0.0001066 2122.50000 9148.28418 9380.0
    0.0001105 2122.50000 9223.21289 9053.0
    0.0001057 2122.50000 9463.65820 9460.0
    0.0001044 2122.50000 9834.04492 9579.0
    0.0000996 2122.50000 10170.62598 10045.0
    0.0000988 2122.50000 10306.17090 10126.0
    0.0000970 2122.50000 10390.96387 10312.0
    0.0000947 2122.50000 10658.46289 10558.0
    0.0000908 2122.50000 11012.50391 11008.0
    0.0000930 2122.50000 10931.68848 10751.0
    0.0000979 2122.50000 10352.07520 10213.0
    0.0001026 2122.50000 9868.05371 9747.0
    0.0001039 2122.50000 9722.35254 9625.0
    0.0001039 2122.50000 9738.15820 9628.0
    0.0001028 2122.50000 9617.52930 9732.0
    0.0001062 2122.50000 9405.53809 9416.0
    0.0001092 2122.50000 9333.91797 9155.0
    0.0001058 2122.50000 9460.51465 9450.0
    0.0001036 2122.50000 9689.10254 9650.0
    0.0001048 2122.50000 9808.49805 9542.0
    0.0001035 2122.50000 9652.61914 9658.0
    0.0001065 2122.50000 9426.23340 9386.0
    0.0001089 2122.50000 9387.14746 9184.0
    0.0001066 2122.50000 9517.72168 9380.0
    0.0001055 2122.50000 9655.77344 9478.0
    0.0001055 2122.50000 9688.88770 9481.0
    0.0001050 2122.50000 9632.68164 9527.0
    0.0001096 2122.50000 9474.48340 9121.0
    0.0001099 2122.50000 9303.47168 9102.0
    0.0001100 2122.50000 9179.34180 9094.0
    0.0001092 2122.50000 9141.18066 9160.0
    0.0001083 2122.50000 9132.52734 9236.0
    0.0001102 2122.50000 9072.11133 9077.0
    0.0001103 2122.50000 9031.58789 9064.0
    0.0001112 2122.50000 8980.27734 8994.0
    0.0001112 2122.50000 9012.90234 8993.0
    0.0001105 2122.50000 9137.29297 9051.0
    0.0001091 2122.50000 9362.97559 9170.0
    0.0001032 2122.50000 9734.24316 9686.0
    0.0000975 2122.50000 10256.44141 10255.0
    0.0000936 2122.50000 10913.95117 10680.0
    0.0000910 2122.50000 11417.13281 10986.0
    0.0000911 2122.50000 11340.09961 10979.0
    0.0000942 2122.50000 10942.20801 10617.0
    0.0000947 2122.50000 10949.00391 10558.0
    0.0000882 2122.50000 11546.81250 11340.0
    0.0000813 2122.50000 12532.50781 12301.0
    0.0000733 2122.50000 13585.94824 13646.0
    0.0000675 2122.50000 14362.56641 14811.0
    0.0000705 2122.50000 14215.25781 14185.0
    0.0000789 2122.50000 12876.15918 12680.0
    0.0000890 2122.50000 11657.14551 11236.0
    0.0000930 2122.50000 11297.43555 10749.0
    0.0000875 2122.50000 11452.35645 11434.0
    0.0000860 2122.50000 11351.63574 11624.0
    0.0000940 2122.50000 10590.51367 10642.0
    0.0001018 2122.50000 9747.66016 9826.0
    0.0001105 2122.50000 9224.28613 9048.0
    0.0001119 2122.50000 9000.09766 8936.0
    0.0001137 2122.50000 8908.55664 8798.0
    0.0001142 2122.50000 8861.37695 8758.0
    0.0001120 2122.50000 8832.89160 8926.0
    0.0001111 2122.50000 8808.99902 9000.0
    0.0001150 2122.50000 8805.60059 8697.0
    0.0001132 2122.50000 8783.44824 8834.0
    0.0001116 2122.50000 8818.13477 8959.0
    0.0001119 2122.50000 8888.26172 8933.0
    0.0001098 2122.50000 8993.39453 9109.0
    0.0001125 2122.50000 9123.94629 8885.0
    0.0001099 2122.50000 9260.04883 9102.0
    0.0001082 2122.50000 9282.08008 9241.0
    0.0001087 2122.50000 9174.67383 9198.0
    0.0001110 2122.50000 9070.78125 9008.0
    0.0001103 2122.50000 9063.50293 9067.0
    0.0001099 2122.50000 9118.39453 9103.0
    0.0001066 2122.50000 9190.70020 9380.0
    0.0001091 2122.50000 9227.62402 9163.0
    0.0001065 2122.50000 9329.93262 9386.0
    0.0001031 2122.50000 9600.95313 9703.0
    0.0000975 2122.50000 10115.49121 10253.0
    0.0000901 2122.50000 10936.04590 11101.0
    0.0000826 2122.50000 12043.24316 12113.0
    0.0000759 2122.50000 13211.16602 13178.0
    0.0000706 2122.50000 14094.94922 14157.0
    0.0000688 2122.50000 14561.48242 14540.0
    0.0000690 2122.50000 14485.82129 14491.0
    0.0000742 2122.50000 13640.36133 13484.0
    0.0000797 2122.50000 12645.57227 12550.0
    0.0000841 2122.50000 12072.03711 11890.0
    0.0000850 2122.50000 11799.64844 11760.0
    0.0000875 2122.50000 11496.82031 11423.0
    0.0000903 2122.50000 10860.88574 11080.0
    0.0000990 2122.50000 10012.90039 10104.0
    0.0001069 2122.50000 9385.12012 9358.0
    0.0001105 2122.50000 9060.65039 9047.0
    0.0001118 2122.50000 8911.75977 8944.0
    0.0001151 2122.50000 8839.41992 8685.0
    0.0001139 2122.50000 8794.03711 8779.0
    0.0001121 2122.50000 8777.70605 8922.0
    0.0001119 2122.50000 8805.29883 8936.0
    0.0001102 2122.50000 8845.18262 9075.0
    0.0001090 2122.50000 8974.86523 9172.0
    0.0001090 2122.50000 9175.78809 9175.0
    0.0001071 2122.50000 9433.77246 9337.0
    0.0001048 2122.50000 9640.85840 9542.0
    0.0001059 2122.50000 9612.82324 9447.0
    0.0001073 2122.50000 9332.82227 9319.0
    0.0001115 2122.50000 9105.72070 8965.0
    0.0001121 2122.50000 9044.54590 8922.0
    0.0001099 2122.50000 9130.73145 9098.0
    0.0001097 2122.50000 9151.17773 9113.0
    0.0001109 2122.50000 9030.60059 9014.0
    0.0001117 2122.50000 8867.12109 8949.0
    0.0001128 2122.50000 8770.24414 8864.0
    0.0001143 2122.50000 8751.16016 8747.0
    0.0001149 2122.50000 8825.31641 8707.0
    0.0001115 2122.50000 8921.90918 8971.0
    0.0001071 2122.50000 9078.62793 9340.0
    0.0001044 2122.50000 9304.56738 9574.0
    0.0001009 2122.50000 9597.17871 9909.0
    0.0000986 2122.50000 9971.87012 10144.0
    0.0000941 2122.50000 10601.04785 10630.0
    0.0000850 2122.50000 11722.50684 11770.0
    0.0000735 2122.50000 13337.70410 13610.0
    0.0000650 2122.50000 15140.45020 15393.0
    0.0000604 2122.50000 16071.72754 16557.0
    0.0000649 2122.50000 15169.73047 15403.0
    0.0000736 2122.50000 13502.07813 13578.0
    0.0000811 2122.50000 12655.85254 12327.0
    0.0000808 2122.50000 12842.93945 12370.0
    0.0000765 2122.50000 13360.09473 13074.0
    0.0000758 2122.50000 13232.20801 13196.0
    0.0000808 2122.50000 12184.93164 12377.0
    0.0000903 2122.50000 11203.59570 11070.0
    0.0000900 2122.50000 10944.57617 11108.0
    0.0000885 2122.50000 11377.15527 11297.0
    0.0000828 2122.50000 12155.05469 12073.0
    0.0000782 2122.50000 12698.02344 12785.0
    0.0000813 2122.50000 12362.61230 12297.0
    0.0000866 2122.50000 11288.95801 11545.0
    0.0000947 2122.50000 10378.75195 10559.0
    0.0001000 2122.50000 10107.62402 10001.0
    0.0000986 2122.50000 10241.00098 10147.0
    0.0000972 2122.50000 10306.44434 10288.0
    0.0001002 2122.50000 9931.26074 9983.0
    0.0001051 2122.50000 9310.12598 9513.0
    0.0001131 2122.50000 8798.89063 8844.0
    0.0001165 2122.50000 8543.59570 8587.0
    0.0001217 2122.50000 8428.88672 8220.0
    0.0001216 2122.50000 8372.92090 8225.0
    0.0001226 2122.50000 8337.33105 8157.0
    0.0001211 2122.50000 8311.70703 8257.0
    0.0001249 2122.50000 8288.05957 8008.0
    0.0001217 2122.50000 8245.38867 8218.0
    0.0001212 2122.50000 8231.50684 8253.0
    0.0001232 2122.50000 8218.25195 8120.0
    0.0001218 2122.50000 8206.16504 8207.0
    0.0001222 2122.50000 8195.31152 8185.0
    0.0001218 2122.50000 8185.12012 8213.0
    0.0001239 2122.50000 8163.18359 8068.0
    0.0001262 2122.50000 8154.03955 7926.0
    0.0001259 2122.50000 8144.74854 7941.0
    0.0001230 2122.50000 8135.64746 8130.0
    0.0001262 2122.50000 8126.74854 7927.0
    0.0001249 2122.50000 8117.95215 8006.0
    0.0001240 2122.50000 8109.17236 8062.0
    0.0001222 2122.50000 8100.38574 8180.0
    0.0001238 2122.50000 8091.57959 8078.0
    0.0001273 2122.50000 8082.72461 7855.0
    0.0001283 2122.50000 8073.87793 7797.0
    0.0001278 2122.50000 8065.01514 7822.0
    0.0001280 2122.50000 8056.12451 7815.0
    0.0001259 2122.50000 8047.22021 7945.0
    0.0001269 2122.50000 8038.29102 7882.0
    0.0001276 2122.50000 8029.32617 7836.0
    0.0001281 2122.50000 8020.35986 7807.0
    0.0001259 2122.50000 8014.18945 7945.0
    0.0001261 2122.50000 8005.60693 7929.0
    0.0001277 2122.50000 7997.10742 7832.0
    0.0001261 2122.50000 7988.73438 7931.0
    0.0001255 2122.50000 7980.53320 7971.0
    0.0001257 2122.50000 7972.60303 7953.0
    0.0001278 2122.50000 7966.50391 7827.0
    0.0001254 2122.50000 7960.06250 7972.0
    0.0001270 2122.50000 7958.35205 7875.0
    0.0001295 2122.50000 7966.62988 7720.0
    0.0001254 2122.50000 7976.23926 7977.0
    0.0001236 2122.50000 8000.12402 8091.0
    0.0001241 2122.50000 8045.03125 8060.0
    0.0001236 2122.50000 8115.18066 8089.0
    0.0001185 2122.50000 8200.76758 8436.0
    0.0001167 2122.50000 8264.00098 8571.0
    0.0001187 2122.50000 8246.91797 8427.0
    0.0001178 2122.50000 8171.50342 8488.0
    0.0001188 2122.50000 8127.96289 8420.0
    0.0001219 2122.50000 8169.94580 8203.0
    0.0001208 2122.50000 8307.32031 8278.0
    0.0001178 2122.50000 8528.03418 8486.0
    0.0001125 2122.50000 8802.98828 8888.0
    0.0001086 2122.50000 9078.51855 9210.0
    0.0001105 2122.50000 9231.23438 9051.0
    0.0001097 2122.50000 9109.05859 9113.0
    0.0001169 2122.50000 8770.12402 8555.0
    0.0001187 2122.50000 8482.26367 8427.0
    0.0001190 2122.50000 8384.35352 8405.0
    0.0001206 2122.50000 8436.42383 8289.0
    0.0001168 2122.50000 8482.75293 8564.0
    0.0001189 2122.50000 8401.52539 8408.0
    0.0001220 2122.50000 8203.00684 8195.0
    0.0001239 2122.50000 8033.01904 8072.0
    0.0001265 2122.50000 7921.93896 7906.0
    0.0001319 2122.50000 7891.54980 7583.0
    0.0001272 2122.50000 7910.21631 7862.0
    0.0001278 2122.50000 7962.06787 7824.0
    0.0001286 2122.50000 8034.46875 7778.0
    0.0001258 2122.50000 8107.19043 7951.0
    0.0001221 2122.50000 8199.66699 8193.0
    0.0001206 2122.50000 8354.05762 8289.0
    0.0001160 2122.50000 8610.21289 8618.0
    0.0001079 2122.50000 8992.17773 9265.0
    0.0001051 2122.50000 9361.52637 9513.0
    0.0001024 2122.50000 9656.25391 9766.0
    0.0000988 2122.50000 9940.79883 10121.0
    0.0000953 2122.50000 10435.33789 10489.0
    0.0000916 2122.50000 11084.62207 10913.0
    0.0000876 2122.50000 11443.09570 11421.0
    0.0000924 2122.50000 11052.68457 10823.0
    0.0000966 2122.50000 10270.41895 10357.0
    0.0001039 2122.50000 9722.25781 9621.0
    0.0001009 2122.50000 9710.23828 9912.0
    0.0001010 2122.50000 10215.17969 9902.0
    0.0000927 2122.50000 11017.26270 10787.0
    0.0000846 2122.50000 11890.29785 11819.0
    0.0000757 2122.50000 12776.38477 13211.0
    0.0000737 2122.50000 13454.51563 13565.0
    0.0000756 2122.50000 13272.87793 13232.0
    0.0000821 2122.50000 12187.59473 12177.0
    0.0000916 2122.50000 11164.08789 10915.0
    0.0000945 2122.50000 10684.17188 10584.0
    0.0000932 2122.50000 10626.61133 10733.0
    0.0000936 2122.50000 10692.19336 10685.0
    0.0000937 2122.50000 10556.09082 10678.0
    0.0000986 2122.50000 9946.48340 10144.0
    0.0001044 2122.50000 9234.77051 9583.0
    0.0001108 2122.50000 8703.18262 9025.0
    0.0001216 2122.50000 8320.07910 8226.0
    0.0001237 2122.50000 8019.50000 8086.0
    0.0001270 2122.50000 7796.82422 7877.0
    0.0001293 2122.50000 7694.83398 7733.0
    0.0001329 2122.50000 7662.49609 7527.0
    0.0001314 2122.50000 7660.08008 7610.0
    0.0001274 2122.50000 7765.60156 7848.0
    0.0001282 2122.50000 7949.52197 7800.0
    0.0001206 2122.50000 8221.83398 8295.0
    0.0001156 2122.50000 8601.41504 8648.0
    0.0001117 2122.50000 9030.91992 8954.0
    0.0001048 2122.50000 9406.05469 9542.0
    0.0001053 2122.50000 9578.18555 9501.0
    0.0001067 2122.50000 9333.54297 9369.0
    0.0001117 2122.50000 8888.07031 8952.0
    0.0001142 2122.50000 8637.58105 8760.0
    0.0001160 2122.50000 8677.11621 8621.0
    0.0001129 2122.50000 8900.29883 8855.0
    0.0001122 2122.50000 9081.02344 8915.0
    0.0001105 2122.50000 8945.28613 9050.0
    0.0001209 2122.50000 8481.91992 8268.0
    0.0001225 2122.50000 8007.52539 8160.0
    0.0001303 2122.50000 7725.14551 7672.0
    0.0001311 2122.50000 7628.35596 7628.0
    0.0001329 2122.50000 7627.05615 7526.0
    0.0001315 2122.50000 7618.70459 7604.0
    0.0001339 2122.50000 7558.95361 7467.0
    0.0001357 2122.50000 7493.66162 7369.0
    0.0001323 2122.50000 7472.57666 7560.0
    0.0001357 2122.50000 7533.89355 7369.0
    0.0001341 2122.50000 7612.48877 7456.0
    0.0001329 2122.50000 7630.46777 7523.0
    0.0001338 2122.50000 7562.73584 7476.0
    0.0001358 2122.50000 7490.76807 7363.0
    0.0001332 2122.50000 7469.42627 7506.0
    0.0001306 2122.50000 7513.71484 7658.0
    0.0001337 2122.50000 7540.49414 7478.0
    0.0001339 2122.50000 7494.47021 7471.0
    0.0001352 2122.50000 7388.41016 7398.0
    0.0001380 2122.50000 7274.09668 7244.0
    0.0001379 2122.50000 7199.19922 7251.0
    0.0001384 2122.50000 7170.68408 7226.0
    0.0001382 2122.50000 7169.70313 7236.0
    0.0001355 2122.50000 7157.38379 7382.0
    0.0001402 2122.50000 7121.45996 7131.0
    0.0001421 2122.50000 7103.70508 7035.0
    0.0001396 2122.50000 7113.81787 7165.0
    0.0001357 2122.50000 7152.66650 7367.0
    0.0001398 2122.50000 7192.39893 7154.0
    0.0001374 2122.50000 7208.83545 7280.0
    0.0001396 2122.50000 7193.04980 7165.0
    0.0001400 2122.50000 7179.89453 7143.0
    0.0001370 2122.50000 7233.74561 7298.0
    0.0001339 2122.50000 7395.32959 7469.0
    0.0001284 2122.50000 7719.12549 7791.0
    0.0001195 2122.50000 8249.89551 8366.0
    0.0001109 2122.50000 8998.42871 9021.0
    0.0001012 2122.50000 9837.93750 9884.0
    0.0000971 2122.50000 10430.41992 10299.0
    0.0000972 2122.50000 10386.36914 10287.0
    0.0001027 2122.50000 9708.15332 9739.0
    0.0001118 2122.50000 8884.12305 8943.0
    0.0001198 2122.50000 8400.06250 8347.0
    0.0001186 2122.50000 8358.08691 8433.0
    0.0001181 2122.50000 8560.62109 8464.0
    0.0001149 2122.50000 8690.14063 8705.0
    0.0001173 2122.50000 8516.94629 8527.0
    0.0001201 2122.50000 8089.22705 8329.0
    0.0001284 2122.50000 7646.16650 7787.0
    0.0001330 2122.50000 7339.43457 7517.0
    0.0001402 2122.50000 7154.60938 7132.0
    0.0001419 2122.50000 7035.78662 7047.0
    0.0001399 2122.50000 6965.04932 7149.0
    0.0001423 2122.50000 6920.22119 7028.0
    0.0001440 2122.50000 6888.97168 6945.0
    0.0001443 2122.50000 6845.82129 6930.0
    0.0001464 2122.50000 6815.57861 6829.0
    0.0001438 2122.50000 6778.98584 6952.0
    0.0001479 2122.50000 6742.03467 6761.0
    0.0001476 2122.50000 6716.52686 6774.0
    0.0001500 2122.50000 6695.67676 6665.0
    0.0001479 2122.50000 6677.28369 6763.0
    0.0001478 2122.50000 6663.32666 6767.0
    0.0001495 2122.50000 6643.98340 6691.0
    0.0001507 2122.50000 6619.43799 6636.0
    0.0001497 2122.50000 6587.22998 6681.0
    0.0001497 2122.50000 6563.14111 6681.0
    0.0001533 2122.50000 6548.81885 6522.0
    0.0001539 2122.50000 6543.02197 6496.0
    0.0001526 2122.50000 6539.11133 6551.0
    0.0001551 2122.50000 6534.41895 6446.0
    0.0001517 2122.50000 6528.78320 6592.0
    0.0001536 2122.50000 6525.84863 6510.0
    0.0001506 2122.50000 6539.61914 6639.0
    0.0001526 2122.50000 6577.35693 6551.0
    0.0001534 2122.50000 6641.24268 6520.0
    0.0001533 2122.50000 6722.54102 6524.0
    0.0001515 2122.50000 6803.01221 6602.0
    0.0001506 2122.50000 6863.43213 6639.0
    0.0001489 2122.50000 6884.80957 6715.0
    0.0001516 2122.50000 6838.59619 6598.0
    0.0001509 2122.50000 6732.96338 6626.0
    0.0001496 2122.50000 6636.89063 6683.0
    0.0001562 2122.50000 6587.16309 6403.0
    0.0001530 2122.50000 6585.94775 6538.0
    0.0001553 2122.50000 6607.25977 6440.0
    0.0001546 2122.50000 6603.12402 6468.0
    0.0001509 2122.50000 6566.98584 6629.0
    0.0001507 2122.50000 6501.68164 6637.0
    0.0001526 2122.50000 6441.11670 6555.0
    0.0001535 2122.50000 6406.56396 6513.0
    0.0001567 2122.50000 6408.19385 6383.0
    0.0001551 2122.50000 6447.32080 6448.0
    0.0001538 2122.50000 6527.73389 6503.0
    0.0001499 2122.50000 6663.10352 6670.0
    0.0001413 2122.50000 6892.98535 7077.0
    0.0001362 2122.50000 7261.12598 7343.0
    0.0001277 2122.50000 7816.99219 7833.0
    0.0001165 2122.50000 8565.03906 8584.0
    0.0001071 2122.50000 9344.26758 9334.0
    0.0001024 2122.50000 9774.62402 9764.0
    0.0001091 2122.50000 9514.94336 9162.0
    0.0001144 2122.50000 8757.02441 8745.0
    0.0001235 2122.50000 8071.94434 8095.0
    0.0001279 2122.50000 7817.03076 7816.0
    0.0001258 2122.50000 8032.95361 7951.0
    0.0001175 2122.50000 8541.71484 8509.0
    0.0001090 2122.50000 9011.21777 9178.0
    0.0001087 2122.50000 9095.70215 9196.0
    0.0001144 2122.50000 8713.32031 8741.0
    0.0001202 2122.50000 8130.22168 8319.0
    0.0001334 2122.50000 7618.61475 7497.0
    0.0001405 2122.50000 7259.13818 7115.0
    0.0001447 2122.50000 7053.64063 6911.0
    0.0001448 2122.50000 6968.81152 6906.0
    0.0001459 2122.50000 6932.58643 6855.0
    0.0001443 2122.50000 6873.46973 6931.0
    0.0001492 2122.50000 6785.57520 6703.0
    0.0001535 2122.50000 6670.74658 6513.0
    0.0001545 2122.50000 6532.84229 6471.0
    0.0001601 2122.50000 6381.34229 6245.0
    0.0001645 2122.50000 6243.81201 6079.0
    0.0001616 2122.50000 6145.37598 6188.0
    0.0001632 2122.50000 6101.53271 6128.0
    0.0001624 2122.50000 6122.71631 6157.0
    0.0001604 2122.50000 6198.77002 6233.0
    0.0001569 2122.50000 6273.24658 6372.0
    0.0001582 2122.50000 6316.42627 6321.0
    0.0001595 2122.50000 6282.45117 6270.0
    0.0001632 2122.50000 6185.91162 6126.0
    0.0001627 2122.50000 6093.54346 6146.0
    0.0001625 2122.50000 6042.49365 6154.0
    0.0001636 2122.50000 6049.29492 6112.0
    0.0001599 2122.50000 6097.17578 6252.0
    0.0001591 2122.50000 6159.22314 6287.0
    0.0001575 2122.50000 6224.78516 6349.0
    0.0001580 2122.50000 6321.14258 6329.0
    0.0001537 2122.50000 6504.21973 6506.0
    0.0001422 2122.50000 6802.89746 7033.0
    0.0001397 2122.50000 7169.88574 7158.0
    0.0001341 2122.50000 7440.42285 7457.0
    0.0001310 2122.50000 7493.10645 7633.0
    0.0001346 2122.50000 7308.37695 7432.0
    0.0001388 2122.50000 7055.05176 7203.0
    0.0001433 2122.50000 6964.72119 6979.0
    0.0001453 2122.50000 7070.85156 6882.0
    0.0001454 2122.50000 7261.13672 6877.0
    0.0001425 2122.50000 7346.53174 7016.0
    0.0001401 2122.50000 7259.08545 7138.0
    0.0001415 2122.50000 7075.64014 7069.0
    0.0001428 2122.50000 6952.23291 7002.0
    0.0001389 2122.50000 7056.75293 7198.0
    0.0001309 2122.50000 7420.46094 7641.0
    0.0001231 2122.50000 7873.38574 8122.0
    0.0001187 2122.50000 8136.93701 8426.0
    0.0001207 2122.50000 7986.23486 8283.0
    0.0001243 2122.50000 7585.15088 8047.0
    0.0001330 2122.50000 7276.72217 7517.0
    0.0001361 2122.50000 7273.36523 7346.0
    0.0001364 2122.50000 7494.29150 7333.0
    0.0001315 2122.50000 7697.68018 7603.0
    0.0001310 2122.50000 7667.08350 7633.0
    0.0001313 2122.50000 7359.70605 7615.0
    0.0001376 2122.50000 6936.44434 7267.0
    0.0001440 2122.50000 6591.62158 6944.0
    0.0001503 2122.50000 6460.18066 6652.0
    0.0001482 2122.50000 6527.22119 6746.0
    0.0001465 2122.50000 6681.45020 6827.0
    0.0001477 2122.50000 6777.16748 6771.0
    0.0001431 2122.50000 6727.07910 6987.0
    0.0001511 2122.50000 6517.44629 6619.0
    0.0001528 2122.50000 6244.09766 6543.0
    0.0001612 2122.50000 6022.27100 6204.0
    0.0001656 2122.50000 5935.47607 6037.0
    0.0001599 2122.50000 5998.64209 6254.0
    0.0001553 2122.50000 6162.62109 6439.0
    0.0001557 2122.50000 6347.98047 6423.0
    0.0001527 2122.50000 6410.66504 6550.0
    0.0001542 2122.50000 6277.09375 6487.0
    0.0001634 2122.50000 6017.68750 6119.0
    0.0001725 2122.50000 5780.69336 5797.0
    0.0001700 2122.50000 5643.65625 5881.0
    0.0001778 2122.50000 5609.86670 5624.0
    0.0001749 2122.50000 5630.31543 5716.0
    0.0001781 2122.50000 5663.03906 5615.0
    0.0001760 2122.50000 5643.56738 5683.0
    0.0001791 2122.50000 5573.48535 5585.0
    0.0001826 2122.50000 5490.74316 5476.0
    0.0001868 2122.50000 5440.67578 5352.0
    0.0001855 2122.50000 5441.06592 5390.0
    0.0001911 2122.50000 5483.90088 5232.0
    0.0001815 2122.50000 5537.59375 5509.0
    0.0001799 2122.50000 5563.99902 5559.0
    0.0001812 2122.50000 5531.69141 5519.0
    0.0001816 2122.50000 5486.02490 5506.0
    0.0001800 2122.50000 5459.10938 5556.0
    0.0001788 2122.50000 5472.77197 5593.0
    0.0001802 2122.50000 5508.43896 5550.0
    0.0001791 2122.50000 5528.52783 5585.0
    0.0001775 2122.50000 5507.23340 5633.0
    0.0001756 2122.50000 5451.49854 5695.0
    0.0001854 2122.50000 5387.37549 5395.0
    0.0001851 2122.50000 5336.67432 5402.0
    0.0001850 2122.50000 5312.17871 5406.0
    0.0001868 2122.50000 5316.78564 5354.0
    0.0001830 2122.50000 5345.25879 5464.0
    0.0001822 2122.50000 5391.72754 5489.0
    0.0001756 2122.50000 5454.52930 5695.0
    0.0001784 2122.50000 5524.73193 5605.0
    0.0001767 2122.50000 5569.23047 5660.0
    0.0001784 2122.50000 5544.16748 5604.0
    0.0001800 2122.50000 5456.85205 5557.0
    0.0001875 2122.50000 5364.55273 5332.0
    0.0001872 2122.50000 5303.94043 5342.0
    0.0001904 2122.50000 5283.76953 5253.0
    0.0001829 2122.50000 5290.47070 5467.0
    0.0001921 2122.50000 5315.34033 5205.0
    0.0001870 2122.50000 5323.05273 5348.0
    0.0001909 2122.50000 5293.73975 5237.0
    0.0001845 2122.50000 5240.38721 5420.0
    0.0001943 2122.50000 5195.59473 5148.0
    0.0001932 2122.50000 5173.50000 5177.0
    0.0001916 2122.50000 5170.65576 5220.0
    0.0001985 2122.50000 5169.02490 5038.0
    0.0001943 2122.50000 5154.83301 5146.0
    0.0002006 2122.50000 5127.02539 4985.0
    0.0001988 2122.50000 5100.84424 5031.0
    0.0001983 2122.50000 5101.44971 5044.0
    0.0001983 2122.50000 5143.55469 5044.0
    0.0001908 2122.50000 5230.58496 5241.0
    0.0001947 2122.50000 5347.08154 5135.0
    0.0001828 2122.50000 5457.28271 5471.0
    0.0001831 2122.50000 5517.60059 5461.0
    0.0001806 2122.50000 5508.66260 5537.0
    0.0001830 2122.50000 5460.26953 5465.0
    0.0001804 2122.50000 5421.11230 5543.0
    0.0001821 2122.50000 5415.93701 5490.0
    0.0001822 2122.50000 5469.61963 5488.0
    0.0001787 2122.50000 5602.09521 5595.0
    0.0001770 2122.50000 5790.92529 5650.0
    0.0001741 2122.50000 5952.10449 5743.0
    0.0001687 2122.50000 5982.11475 5926.0
    0.0001758 2122.50000 5854.87109 5687.0
    0.0001837 2122.50000 5661.19189 5443.0
    0.0001870 2122.50000 5493.40186 5347.0
    0.0001907 2122.50000 5395.38477 5243.0
    0.0001855 2122.50000 5375.47266 5391.0
    0.0001847 2122.50000 5412.87256 5415.0
    0.0001753 2122.50000 5453.49951 5704.0
    0.0001828 2122.50000 5440.76855 5471.0
    0.0001899 2122.50000 5353.25049 5267.0
    0.0001912 2122.50000 5247.71680 5230.0
    0.0001882 2122.50000 5177.76221 5313.0
    0.0001945 2122.50000 5150.05273 5141.0
    0.0001935 2122.50000 5137.04492 5168.0
    0.0001941 2122.50000 5107.27148 5153.0
    0.0001967 2122.50000 5052.32227 5084.0
    0.0002007 2122.50000 4996.29297 4982.0
    0.0001999 2122.50000 4942.37988 5003.0
    0.0002046 2122.50000 4897.84473 4888.0
    0.0002014 2122.50000 4868.35400 4966.0
    0.0002032 2122.50000 4855.09033 4922.0
    0.0002057 2122.50000 4847.40039 4861.0
    0.0002089 2122.50000 4834.57471 4786.0
    0.0002091 2122.50000 4812.75781 4782.0
    0.0002078 2122.50000 4805.89453 4812.0
    0.0002036 2122.50000 4806.61377 4911.0
    0.0001991 2122.50000 4815.45117 5023.0
    0.0002056 2122.50000 4825.73486 4863.0
    0.0002082 2122.50000 4831.09131 4803.0
    0.0002076 2122.50000 4826.46338 4816.0
    0.0002116 2122.50000 4814.39014 4725.0
    0.0002176 2122.50000 4789.88574 4595.0
    0.0002175 2122.50000 4764.67822 4597.0
    0.0002196 2122.50000 4750.55566 4553.0
    0.0002102 2122.50000 4763.11914 4757.0
    0.0002151 2122.50000 4810.72021 4648.0
    0.0002092 2122.50000 4895.10889 4780.0
    0.0001996 2122.50000 5005.54053 5011.0
    0.0001943 2122.50000 5112.79492 5148.0
    0.0001901 2122.50000 5164.46582 5260.0
    0.0001883 2122.50000 5120.00635 5310.0
    0.0001972 2122.50000 5005.75732 5072.0
    0.0001997 2122.50000 4890.40430 5007.0
    0.0002055 2122.50000 4818.85205 4866.0
    0.0002106 2122.50000 4801.94238 4748.0
    0.0002076 2122.50000 4829.76270 4818.0
    0.0002050 2122.50000 4875.35254 4878.0
    0.0002023 2122.50000 4906.49561 4944.0
    0.0002073 2122.50000 4894.24316 4824.0
    0.0002091 2122.50000 4838.18896 4782.0
    0.0002090 2122.50000 4767.10400 4784.0
    0.0002152 2122.50000 4714.76465 4646.0
    0.0002142 2122.50000 4694.73926 4668.0
    0.0002202 2122.50000 4705.87012 4541.0
    0.0002182 2122.50000 4737.78076 4584.0
    0.0002150 2122.50000 4773.24561 4652.0
    0.0002121 2122.50000 4808.27734 4714.0
    0.0002135 2122.50000 4831.05713 4683.0
    0.0002131 2122.50000 4834.09180 4692.0
    0.0002170 2122.50000 4809.44971 4609.0
    0.0002139 2122.50000 4770.69629 4674.0
    0.0002142 2122.50000 4746.27393 4668.0
    0.0002147 2122.50000 4758.22021 4657.0
    0.0002128 2122.50000 4799.07178 4699.0
    0.0002033 2122.50000 4844.79883 4920.0
    0.0002054 2122.50000 4860.08447 4869.0
    0.0002084 2122.50000 4835.18311 4798.0
    0.0002089 2122.50000 4772.80615 4787.0
    0.0002070 2122.50000 4705.34668 4831.0
    0.0002145 2122.50000 4654.61377 4662.0
    0.0002174 2122.50000 4631.86328 4599.0
    0.0002139 2122.50000 4633.98535 4676.0
    0.0002119 2122.50000 4651.59277 4720.0
    0.0002107 2122.50000 4670.24756 4747.0
    0.0002182 2122.50000 4679.01855 4583.0
    0.0002145 2122.50000 4674.23145 4661.0
    0.0002154 2122.50000 4672.59961 4643.0
    0.0002153 2122.50000 4699.98291 4645.0
    0.0002151 2122.50000 4779.96924 4650.0
    0.0002044 2122.50000 4910.86670 4893.0
    0.0002028 2122.50000 5054.00684 4930.0
    0.0001955 2122.50000 5147.10938 5114.0
    0.0001938 2122.50000 5122.22852 5160.0
    0.0002061 2122.50000 4996.59375 4853.0
    0.0002097 2122.50000 4848.31055 4768.0
    0.0002141 2122.50000 4740.21143 4671.0
    0.0002078 2122.50000 4694.77930 4812.0
    0.0002195 2122.50000 4703.57959 4556.0
    0.0002116 2122.50000 4739.05029 4725.0
    0.0002150 2122.50000 4770.48730 4652.0
    0.0002195 2122.50000 4767.39844 4555.0
    0.0002098 2122.50000 4714.44971 4767.0
    0.0002147 2122.50000 4644.04834 4658.0
    0.0002207 2122.50000 4594.60889 4532.0
    0.0002182 2122.50000 4580.94727 4582.0
    0.0002168 2122.50000 4593.46289 4613.0
    0.0002165 2122.50000 4601.83984 4619.0
    0.0002150 2122.50000 4579.36816 4652.0
    0.0002157 2122.50000 4539.22998 4637.0
    0.0002206 2122.50000 4497.02393 4534.0
    0.0002290 2122.50000 4472.65283 4367.0
    0.0002189 2122.50000 4469.42627 4568.0
    0.0002244 2122.50000 4478.02881 4456.0
    0.0002205 2122.50000 4487.28174 4535.0
    0.0002238 2122.50000 4488.15381 4469.0
    0.0002232 2122.50000 4479.86865 4481.0
    0.0002333 2122.50000 4471.70459 4287.0
    0.0002203 2122.50000 4470.27197 4539.0
    0.0002270 2122.50000 4482.63916 4405.0
    0.0002192 2122.50000 4502.48486 4562.0
    0.0002157 2122.50000 4511.20459 4636.0
    0.0002137 2122.50000 4491.32813 4679.0
    0.0002201 2122.50000 4445.10889 4543.0
    0.0002246 2122.50000 4395.85596 4452.0
    0.0002256 2122.50000 4361.80127 4432.0
    0.0002361 2122.50000 4346.18848 4236.0
    0.0002359 2122.50000 4351.01611 4239.0
    0.0002332 2122.50000 4370.85156 4289.0
    0.0002295 2122.50000 4395.72119 4358.0
    0.0002290 2122.50000 4414.72363 4366.0
    0.0002255 2122.50000 4416.86719 4435.0
    0.0002263 2122.50000 4403.38086 4419.0
    0.0002296 2122.50000 4374.01855 4356.0
    0.0002346 2122.50000 4345.38574 4263.0
    0.0002262 2122.50000 4329.81348 4420.0
    0.0002323 2122.50000 4335.50049 4304.0
    0.0002284 2122.50000 4365.14063 4378.0
    0.0002284 2122.50000 4419.05859 4378.0
    0.0002256 2122.50000 4482.26660 4433.0
    0.0002190 2122.50000 4530.65137 4566.0
    0.0002231 2122.50000 4542.14795 4482.0
    0.0002181 2122.50000 4514.29785 4585.0
    0.0002300 2122.50000 4486.89844 4347.0
    0.0002226 2122.50000 4497.04199 4493.0
    0.0002218 2122.50000 4565.50781 4508.0
    0.0002128 2122.50000 4683.20654 4699.0
    0.0002096 2122.50000 4809.39941 4770.0
    0.0002090 2122.50000 4887.14404 4785.0
    0.0002080 2122.50000 4878.65039 4808.0
    0.0002109 2122.50000 4798.64648 4742.0
    0.0002171 2122.50000 4688.74658 4607.0
    0.0002175 2122.50000 4590.79297 4598.0
    0.0002173 2122.50000 4530.07129 4601.0
    0.0002247 2122.50000 4519.19189 4451.0
    0.0002167 2122.50000 4549.55469 4615.0
    0.0002152 2122.50000 4596.47461 4647.0
    0.0002219 2122.50000 4632.95850 4506.0
    0.0002161 2122.50000 4633.15967 4628.0
    0.0002165 2122.50000 4597.38770 4620.0
    0.0002206 2122.50000 4541.41943 4534.0
    0.0002268 2122.50000 4491.83838 4410.0
    0.0002248 2122.50000 4468.79248 4449.0
    0.0002252 2122.50000 4485.05957 4440.0
    0.0002283 2122.50000 4553.38867 4381.0
    0.0002194 2122.50000 4653.73047 4558.0
    0.0002187 2122.50000 4747.41162 4572.0
    0.0002172 2122.50000 4780.22949 4605.0
    0.0002182 2122.50000 4728.32959 4582.0
    0.0002184 2122.50000 4606.13867 4579.0
    0.0002221 2122.50000 4482.21826 4503.0
    0.0002270 2122.50000 4399.38428 4406.0
    0.0002348 2122.50000 4372.86230 4259.0
    0.0002321 2122.50000 4403.55762 4308.0
    0.0002240 2122.50000 4469.94385 4465.0
    0.0002298 2122.50000 4539.45605 4352.0
    0.0002252 2122.50000 4575.36621 4441.0
    0.0002278 2122.50000 4558.49219 4389.0
    0.0002300 2122.50000 4504.30762 4347.0
    0.0002305 2122.50000 4468.95166 4338.0
    0.0002324 2122.50000 4498.42871 4303.0
    0.0002244 2122.50000 4607.85156 4457.0
    0.0002206 2122.50000 4768.71973 4534.0
    0.0002175 2122.50000 4916.79541 4598.0
    0.0002256 2122.50000 4972.00830 4433.0
    0.0002111 2122.50000 4888.46973 4736.0
    0.0002191 2122.50000 4712.99316 4564.0
    0.0002235 2122.50000 4534.10742 4474.0
    0.0002291 2122.50000 4408.81348 4364.0
    0.0002295 2122.50000 4364.91309 4357.0
    0.0002374 2122.50000 4396.96289 4212.0
    0.0002317 2122.50000 4475.82813 4316.0
    0.0002250 2122.50000 4556.49609 4445.0
    0.0002260 2122.50000 4590.79199 4425.0
    0.0002258 2122.50000 4545.39111 4428.0
    0.0002320 2122.50000 4442.38379 4310.0
    0.0002344 2122.50000 4334.42773 4266.0
    0.0002375 2122.50000 4257.68896 4210.0
    0.0002417 2122.50000 4230.13623 4137.0
    0.0002346 2122.50000 4241.29102 4263.0
    0.0002339 2122.50000 4294.12061 4276.0
    0.0002354 2122.50000 4357.92920 4248.0
    0.0002287 2122.50000 4397.34277 4373.0
    0.0002298 2122.50000 4387.52637 4351.0
    0.0002330 2122.50000 4331.83984 4291.0
    0.0002345 2122.50000 4258.66895 4265.0
    0.0002365 2122.50000 4198.71582 4228.0
    0.0002424 2122.50000 4166.13184 4126.0
    0.0002428 2122.50000 4161.05371 4118.0
    0.0002366 2122.50000 4182.46338 4226.0
    0.0002386 2122.50000 4223.14844 4191.0
    0.0002366 2122.50000 4272.42188 4227.0
    0.0002302 2122.50000 4316.93115 4344.0
    0.0002333 2122.50000 4355.18262 4286.0
    0.0002277 2122.50000 4391.71826 4392.0
    0.0002261 2122.50000 4431.25488 4422.0
    0.0002170 2122.50000 4471.76123 4609.0
    0.0002194 2122.50000 4493.84277 4557.0
    0.0002161 2122.50000 4478.40283 4628.0
    0.0002245 2122.50000 4434.67041 4454.0
    0.0002230 2122.50000 4377.80762 4484.0
    0.0002340 2122.50000 4322.93652 4273.0
    0.0002334 2122.50000 4283.56348 4284.0
    0.0002333 2122.50000 4265.35352 4286.0
    0.0002305 2122.50000 4265.82666 4339.0
    0.0002304 2122.50000 4277.31836 4340.0
    0.0002304 2122.50000 4291.49316 4340.0
    0.0002278 2122.50000 4300.12012 4389.0
    0.0002279 2122.50000 4305.63721 4387.0
    0.0002322 2122.50000 4311.05078 4307.0
    0.0002329 2122.50000 4316.89404 4293.0
    0.0002377 2122.50000 4312.41211 4207.0
    0.0002367 2122.50000 4287.84277 4225.0
    0.0002456 2122.50000 4243.68018 4071.0
    0.0002281 2122.50000 4199.94971 4384.0
    0.0002354 2122.50000 4169.22363 4248.0
    0.0002326 2122.50000 4160.69434 4300.0
    0.0002372 2122.50000 4172.57568 4216.0
    0.0002321 2122.50000 4199.24219 4308.0
    0.0002310 2122.50000 4227.24463 4329.0
    0.0002320 2122.50000 4241.59277 4310.0
    0.0002294 2122.50000 4231.40527 4359.0
    0.0002350 2122.50000 4198.27637 4256.0
    0.0002330 2122.50000 4159.36963 4292.0
    0.0002368 2122.50000 4129.76172 4223.0
    0.0002361 2122.50000 4116.87695 4235.0
    0.0002385 2122.50000 4119.83301 4193.0
    0.0002398 2122.50000 4128.07666 4171.0
    0.0002339 2122.50000 4136.84619 4275.0
    0.0002343 2122.50000 4132.58838 4268.0
    0.0002314 2122.50000 4112.74316 4322.0
    0.0002363 2122.50000 4084.28247 4232.0
    0.0002422 2122.50000 4056.75024 4128.0
    0.0002372 2122.50000 4037.41431 4216.0
    0.0002402 2122.50000 4029.75708 4164.0
    0.0002463 2122.50000 4033.10864 4060.0
    0.0002387 2122.50000 4047.13599 4189.0
    0.0002410 2122.50000 4072.77173 4149.0
    0.0002379 2122.50000 4108.65039 4203.0
    0.0002405 2122.50000 4152.47705 4158.0
    0.0002363 2122.50000 4202.97021 4232.0
    0.0002365 2122.50000 4259.29150 4228.0
    0.0002342 2122.50000 4314.91748 4270.0
    0.0002213 2122.50000 4367.15723 4519.0
    0.0002223 2122.50000 4402.95117 4499.0
    0.0002141 2122.50000 4405.58936 4670.0
    0.0002212 2122.50000 4366.45215 4521.0
    0.0002230 2122.50000 4298.54297 4485.0
    0.0002310 2122.50000 4228.97119 4329.0
    0.0002371 2122.50000 4181.04541 4218.0
    0.0002418 2122.50000 4165.45117 4136.0
    0.0002321 2122.50000 4180.00293 4308.0
    0.0002281 2122.50000 4223.43018 4384.0
    0.0002307 2122.50000 4285.25244 4334.0
    0.0002277 2122.50000 4357.06885 4391.0
    0.0002221 2122.50000 4420.00928 4502.0
    0.0002214 2122.50000 4452.61133 4516.0
    0.0002254 2122.50000 4440.62451 4437.0
    0.0002289 2122.50000 4386.37793 4368.0
    0.0002266 2122.50000 4311.91406 4414.0
    0.0002286 2122.50000 4246.95215 4374.0
    0.0002384 2122.50000 4212.35596 4195.0
    0.0002356 2122.50000 4221.64404 4244.0
    0.0002300 2122.50000 4285.68018 4348.0
    0.0002240 2122.50000 4394.49707 4465.0
    0.0002203 2122.50000 4520.02295 4540.0
    0.0002159 2122.50000 4614.60596 4631.0
    0.0002100 2122.50000 4627.80420 4761.0
    0.0002189 2122.50000 4554.67822 4569.0
    0.0002228 2122.50000 4432.08936 4489.0
    0.0002227 2122.50000 4311.63965 4490.0
    0.0002341 2122.50000 4227.57471 4272.0
    0.0002361 2122.50000 4190.89502 4235.0
    0.0002254 2122.50000 4203.76709 4437.0
    0.0002235 2122.50000 4250.10547 4474.0
    0.0002329 2122.50000 4317.37988 4293.0
    0.0002253 2122.50000 4394.33691 4439.0
    0.0002188 2122.50000 4476.28516 4571.0
    0.0002208 2122.50000 4568.24219 4529.0
    0.0002141 2122.50000 4665.55225 4671.0
    0.0002066 2122.50000 4747.81689 4840.0
    0.0002106 2122.50000 4773.11133 4749.0
    0.0002107 2122.50000 4706.43652 4747.0
    0.0002207 2122.50000 4562.66406 4532.0
    0.0002272 2122.50000 4403.64746 4402.0
    0.0002262 2122.50000 4277.25977 4421.0
    0.0002395 2122.50000 4213.70117 4175.0
    0.0002306 2122.50000 4214.73389 4337.0
    0.0002267 2122.50000 4276.00781 4411.0
    0.0002282 2122.50000 4380.47119 4382.0
    0.0002329 2122.50000 4504.83105 4293.0
    0.0002162 2122.50000 4615.31689 4625.0
    0.0002147 2122.50000 4678.99219 4658.0
    0.0002151 2122.50000 4683.92871 4648.0
    0.0002187 2122.50000 4635.71143 4572.0
    0.0002246 2122.50000 4555.87061 4453.0
    0.0002283 2122.50000 4463.35107 4381.0
    0.0002210 2122.50000 4372.41602 4525.0
    0.0002294 2122.50000 4305.29590 4360.0
    0.0002293 2122.50000 4273.03516 4361.0
    0.0002337 2122.50000 4281.24170 4279.0
    0.0002320 2122.50000 4321.10938 4311.0
    0.0002307 2122.50000 4371.27734 4334.0
    0.0002261 2122.50000 4411.78320 4423.0
    0.0002238 2122.50000 4436.50391 4469.0
    0.0002274 2122.50000 4451.07178 4398.0
    0.0002266 2122.50000 4459.89502 4414.0
    0.0002224 2122.50000 4456.88428 4496.0
    0.0002274 2122.50000 4442.51563 4398.0
    0.0002262 2122.50000 4408.70264 4421.0
    0.0002284 2122.50000 4360.08594 4378.0
    0.0002325 2122.50000 4305.25928 4302.0
    0.0002435 2122.50000 4254.50977 4106.0
    0.0002400 2122.50000 4217.21777 4167.0
    0.0002335 2122.50000 4194.26270 4282.0
    0.0002372 2122.50000 4184.33691 4215.0
    0.0002360 2122.50000 4184.69580 4238.0
    0.0002388 2122.50000 4189.11426 4188.0
    0.0002351 2122.50000 4190.81348 4253.0
    0.0002390 2122.50000 4180.62891 4184.0
    0.0002413 2122.50000 4156.44043 4144.0
    0.0002424 2122.50000 4126.31689 4126.0
    0.0002513 2122.50000 4103.26123 3980.0
    0.0002425 2122.50000 4097.67578 4124.0
    0.0002410 2122.50000 4116.59619 4149.0
    0.0002374 2122.50000 4161.80957 4213.0
    0.0002410 2122.50000 4237.83643 4150.0
    0.0002348 2122.50000 4332.12891 4259.0
    0.0002361 2122.50000 4423.76855 4235.0
    0.0002247 2122.50000 4479.59277 4450.0
    0.0002264 2122.50000 4477.79297 4417.0
    0.0002303 2122.50000 4420.43262 4342.0
    0.0002227 2122.50000 4333.30615 4490.0
    0.0002421 2122.50000 4246.48047 4131.0
    0.0002310 2122.50000 4188.11426 4329.0
    0.0002329 2122.50000 4169.62744 4293.0
    0.0002316 2122.50000 4189.78076 4317.0
    0.0002287 2122.50000 4231.40479 4373.0
    0.0002330 2122.50000 4270.38623 4291.0
    0.0002265 2122.50000 4285.30762 4415.0
    0.0002322 2122.50000 4266.40625 4306.0
    0.0002344 2122.50000 4219.32129 4266.0
    0.0002451 2122.50000 4158.96582 4080.0
    0.0002395 2122.50000 4102.12402 4175.0
    0.0002447 2122.50000 4061.34033 4086.0
    0.0002397 2122.50000 4040.18140 4172.0
    0.0002488 2122.50000 4044.54590 4020.0
    0.0002375 2122.50000 4063.86841 4211.0
    0.0002326 2122.50000 4092.62378 4300.0
    0.0002396 2122.50000 4119.29639 4173.0
    0.0002346 2122.50000 4135.80420 4263.0
    0.0002387 2122.50000 4138.69189 4190.0
    0.0002309 2122.50000 4130.27783 4331.0
    0.0002406 2122.50000 4116.77441 4157.0
    0.0002419 2122.50000 4110.16943 4134.0
    0.0002402 2122.50000 4110.21240 4164.0
    0.0002399 2122.50000 4115.30322 4168.0
    0.0002422 2122.50000 4114.16504 4128.0
    0.0002500 2122.50000 4103.52344 4000.0
    0.0002421 2122.50000 4087.14087 4130.0
    0.0002390 2122.50000 4070.35742 4184.0
    0.0002488 2122.50000 4056.58691 4020.0
    0.0002439 2122.50000 4047.46338 4100.0
    0.0002440 2122.50000 4044.15820 4099.0
    0.0002448 2122.50000 4049.32178 4085.0
    0.0002486 2122.50000 4064.54028 4023.0
    0.0002387 2122.50000 4083.84473 4189.0
    0.0002402 2122.50000 4098.20605 4163.0
    0.0002534 2122.50000 4097.75146 3947.0
    0.0002380 2122.50000 4081.41455 4201.0
    0.0002399 2122.50000 4058.23999 4168.0
    0.0002476 2122.50000 4035.83081 4038.0
    0.0002535 2122.50000 4021.52686 3945.0
    0.0002506 2122.50000 4018.51636 3990.0
    0.0002501 2122.50000 4030.79858 3998.0
    0.0002502 2122.50000 4058.09473 3997.0
    0.0002472 2122.50000 4098.62109 4046.0
    0.0002405 2122.50000 4145.18213 4158.0
    0.0002429 2122.50000 4189.75342 4117.0
    0.0002431 2122.50000 4226.10156 4114.0
    0.0002325 2122.50000 4248.93213 4301.0
    0.0002456 2122.50000 4256.78174 4071.0
    0.0002388 2122.50000 4248.96729 4188.0
    0.0002399 2122.50000 4229.41992 4169.0
    0.0002403 2122.50000 4205.47803 4161.0
    0.0002457 2122.50000 4185.21680 4070.0
    0.0002443 2122.50000 4175.27393 4093.0
    0.0002471 2122.50000 4178.39258 4047.0
    0.0002386 2122.50000 4193.46582 4191.0
    0.0002426 2122.50000 4216.04053 4122.0
    0.0002365 2122.50000 4240.57813 4229.0
    0.0002361 2122.50000 4261.74268 4235.0
    0.0002340 2122.50000 4273.65283 4274.0
    0.0002333 2122.50000 4268.50342 4287.0
    0.0002346 2122.50000 4240.97461 4262.0
    0.0002367 2122.50000 4195.89941 4224.0
    0.0002391 2122.50000 4145.71289 4182.0
    0.0002434 2122.50000 4101.06006 4109.0
    0.0002476 2122.50000 4068.04419 4039.0
    0.0002571 2122.50000 4047.93506 3890.0
    0.0002477 2122.50000 4037.79126 4037.0
    0.0002463 2122.50000 4034.49634 4060.0
    0.0002479 2122.50000 4034.88354 4034.0
    0.0002483 2122.50000 4032.98804 4028.0
    0.0002529 2122.50000 4025.86572 3954.0
    0.0002556 2122.50000 4011.56836 3912.0
    0.0002451 2122.50000 3992.73999 4080.0
    0.0002557 2122.50000 3975.23706 3911.0
    0.0002518 2122.50000 3961.11108 3972.0
    0.0002479 2122.50000 3952.41968 4034.0
    0.0002467 2122.50000 3948.35669 4053.0
    0.0002475 2122.50000 3946.65210 4040.0
    0.0002563 2122.50000 3946.32861 3901.0
    0.0002547 2122.50000 3945.73608 3926.0
    0.0002539 2122.50000 3945.50732 3939.0
    0.0002540 2122.50000 3946.78198 3937.0
    0.0002507 2122.50000 3947.79492 3989.0
    0.0002506 2122.50000 3950.09912 3990.0
    0.0002479 2122.50000 3952.30664 4034.0
    0.0002537 2122.50000 3955.58154 3942.0
    0.0002437 2122.50000 3963.59717 4104.0
    0.0002455 2122.50000 3980.38428 4074.0
    0.0002462 2122.50000 4005.82910 4062.0
    0.0002447 2122.50000 4038.50244 4087.0
    0.0002427 2122.50000 4071.87134 4120.0
    0.0002406 2122.50000 4098.13379 4157.0
    0.0002385 2122.50000 4111.29297 4192.0
    0.0002366 2122.50000 4110.10596 4226.0
    0.0002353 2122.50000 4097.70459 4249.0
    0.0002352 2122.50000 4076.79761 4251.0
    0.0002467 2122.50000 4051.58887 4054.0
    0.0002454 2122.50000 4028.23608 4075.0
    0.0002344 2122.50000 4011.49097 4266.0
    0.0002513 2122.50000 4004.81812 3979.0
    0.0002450 2122.50000 4008.08032 4081.0
    0.0002433 2122.50000 4017.59399 4110.0
    0.0002469 2122.50000 4028.27441 4051.0
    0.0002441 2122.50000 4035.69336 4096.0
    0.0002425 2122.50000 4038.05518 4123.0
    0.0002448 2122.50000 4035.54126 4085.0
    0.0002512 2122.50000 4031.63940 3981.0
    0.0002449 2122.50000 4031.06152 4083.0
    0.0002431 2122.50000 4037.40674 4114.0
    0.0002446 2122.50000 4048.54810 4088.0
    0.0002483 2122.50000 4058.02710 4027.0
    0.0002413 2122.50000 4057.13623 4144.0
    0.0002494 2122.50000 4042.32446 4009.0
    0.0002530 2122.50000 4019.37622 3953.0
    0.0002546 2122.50000 3995.10254 3927.0
    0.0002501 2122.50000 3979.70850 3998.0
    0.0002548 2122.50000 3977.32666 3924.0
    0.0002548 2122.50000 3989.86523 3925.0
    0.0002547 2122.50000 4014.52466 3926.0
    0.0002548 2122.50000 4043.80444 3925.0
    0.0002623 2122.50000 4066.39087 3812.0
    0.0002506 2122.50000 4071.89795 3991.0
    0.0002472 2122.50000 4057.91064 4045.0
    0.0002520 2122.50000 4030.97583 3969.0
    0.0002540 2122.50000 4000.40063 3937.0
    0.0002574 2122.50000 3973.06567 3885.0
    0.0002558 2122.50000 3954.37256 3910.0
    0.0002587 2122.50000 3945.21729 3865.0
    0.0002609 2122.50000 3944.16187 3833.0
    0.0002562 2122.50000 3950.56689 3903.0
    0.0002517 2122.50000 3963.59351 3973.0
    0.0002548 2122.50000 3982.77979 3925.0
    0.0002561 2122.50000 4006.73071 3904.0
    0.0002522 2122.50000 4035.04297 3965.0
    0.0002415 2122.50000 4064.16064 4140.0
    0.0002437 2122.50000 4085.92236 4104.0
    0.0002395 2122.50000 4088.82495 4175.0
    0.0002430 2122.50000 4067.70068 4116.0
    0.0002483 2122.50000 4029.88940 4027.0
    0.0002476 2122.50000 3988.57935 4039.0
    0.0002561 2122.50000 3955.24390 3904.0
    0.0002606 2122.50000 3936.36865 3838.0
    0.0002603 2122.50000 3933.80786 3841.0
    0.0002555 2122.50000 3943.95874 3914.0
    0.0002551 2122.50000 3964.96875 3920.0
    0.0002560 2122.50000 3989.09399 3906.0
    0.0002502 2122.50000 4009.80664 3997.0
    0.0002458 2122.50000 4020.42432 4069.0
    0.0002514 2122.50000 4018.41650 3977.0
    0.0002462 2122.50000 4006.04102 4061.0
    0.0002455 2122.50000 3987.72339 4073.0
    0.0002483 2122.50000 3968.36084 4028.0
    0.0002563 2122.50000 3950.56274 3901.0
    0.0002593 2122.50000 3936.40112 3856.0
    0.0002539 2122.50000 3924.23682 3939.0
    0.0002599 2122.50000 3913.44580 3848.0
    0.0002585 2122.50000 3903.42920 3869.0
    0.0002561 2122.50000 3895.74609 3905.0
    0.0002703 2122.50000 3892.34131 3699.0
    0.0002549 2122.50000 3895.12256 3923.0
    0.0002621 2122.50000 3906.49023 3815.0
    0.0002632 2122.50000 3927.92554 3799.0
    0.0002578 2122.50000 3959.81665 3879.0
    0.0002516 2122.50000 4001.42212 3974.0
    0.0002525 2122.50000 4048.75000 3960.0
    0.0002524 2122.50000 4093.37109 3962.0
    0.0002477 2122.50000 4119.61475 4037.0
    0.0002472 2122.50000 4120.75439 4045.0
    0.0002407 2122.50000 4097.42578 4155.0
    0.0002535 2122.50000 4061.43506 3944.0
    0.0002476 2122.50000 4029.18115 4038.0
    0.0002491 2122.50000 4011.37671 4014.0
    0.0002491 2122.50000 4010.03955 4015.0
    0.0002441 2122.50000 4020.86743 4096.0
    0.0002497 2122.50000 4036.93140 4005.0
    0.0002603 2122.50000 4053.92847 3842.0
    0.0002435 2122.50000 4073.00952 4106.0
    0.0002504 2122.50000 4094.42383 3994.0
    0.0002544 2122.50000 4119.26855 3931.0
    0.0002469 2122.50000 4145.09668 4050.0
    0.0002418 2122.50000 4169.85156 4135.0
    0.0002509 2122.50000 4193.45410 3986.0
    0.0002440 2122.50000 4217.00439 4099.0
    0.0002418 2122.50000 4242.86035 4136.0
    0.0002361 2122.50000 4273.84863 4236.0
    0.0002335 2122.50000 4308.86523 4282.0
    0.0002289 2122.50000 4337.98730 4368.0
    0.0002265 2122.50000 4346.82422 4415.0
    0.0002296 2122.50000 4321.89014 4355.0
    0.0002353 2122.50000 4263.45410 4250.0
    0.0002376 2122.50000 4188.10059 4209.0
    0.0002398 2122.50000 4118.40479 4170.0
    0.0002435 2122.50000 4066.97900 4107.0
    0.0002535 2122.50000 4037.50684 3944.0
    0.0002471 2122.50000 4027.27661 4047.0
    0.0002508 2122.50000 4031.68188 3988.0
    0.0002527 2122.50000 4045.04492 3958.0
    0.0002459 2122.50000 4059.38818 4067.0
    0.0002509 2122.50000 4067.08496 3985.0
    0.0002474 2122.50000 4058.92676 4042.0
    0.0002477 2122.50000 4030.44189 4037.0
    0.0002426 2122.50000 3984.82861 4122.0
    0.0002550 2122.50000 3935.50122 3922.0
    0.0002625 2122.50000 3891.91162 3809.0
    0.0002616 2122.50000 3859.73340 3822.0
    0.0002708 2122.50000 3839.16675 3693.0
    0.0002605 2122.50000 3829.18652 3839.0
    0.0002625 2122.50000 3826.90576 3809.0
    0.0002662 2122.50000 3830.38501 3757.0
    0.0002608 2122.50000 3841.02100 3835.0
    0.0002645 2122.50000 3857.09668 3781.0
    0.0002619 2122.50000 3874.45386 3818.0
    0.0002625 2122.50000 3891.03442 3809.0
    0.0002599 2122.50000 3898.59277 3847.0
    0.0002565 2122.50000 3892.88110 3898.0
    0.0002645 2122.50000 3878.28687 3781.0
    0.0002665 2122.50000 3862.77441 3753.0
    0.0002563 2122.50000 3852.64429 3902.0
    0.0002549 2122.50000 3852.10669 3923.0
    0.0002617 2122.50000 3861.18457 3821.0
    0.0002547 2122.50000 3879.74146 3926.0
    0.0002554 2122.50000 3904.33008 3916.0
    0.0002566 2122.50000 3929.42017 3897.0
    0.0002580 2122.50000 3948.61670 3876.0
    0.0002508 2122.50000 3953.80688 3988.0
    0.0002522 2122.50000 3941.42432 3965.0
    0.0002566 2122.50000 3916.33667 3897.0
    0.0002591 2122.50000 3888.70020 3859.0
    0.0002529 2122.50000 3867.85229 3954.0
    0.0002549 2122.50000 3859.00464 3923.0
    0.0002599 2122.50000 3863.87354 3847.0
    0.0002617 2122.50000 3878.46533 3821.0
    0.0002552 2122.50000 3898.98169 3919.0
    0.0002577 2122.50000 3918.93872 3881.0
    0.0002558 2122.50000 3932.46509 3910.0
    0.0002525 2122.50000 3934.15234 3960.0
    0.0002570 2122.50000 3920.05420 3891.0
    0.0002629 2122.50000 3894.55200 3804.0
    0.0002565 2122.50000 3865.75903 3899.0
    0.0002577 2122.50000 3843.02979 3880.0
    0.0002649 2122.50000 3831.89160 3775.0
    0.0002635 2122.50000 3833.65186 3795.0
    0.0002707 2122.50000 3845.03174 3694.0
    0.0002647 2122.50000 3859.43384 3778.0
    0.0002570 2122.50000 3869.34717 3891.0
    0.0002597 2122.50000 3869.35449 3850.0
    0.0002636 2122.50000 3860.01489 3794.0
    0.0002602 2122.50000 3847.43750 3843.0
    0.0002591 2122.50000 3837.37695 3859.0
    0.0002648 2122.50000 3836.38770 3776.0
    0.0002610 2122.50000 3847.81250 3831.0
    0.0002595 2122.50000 3870.31714 3853.0
    0.0002644 2122.50000 3897.25049 3782.0
    0.0002548 2122.50000 3918.50537 3925.0
    0.0002560 2122.50000 3925.41821 3906.0
    0.0002621 2122.50000 3915.81763 3816.0
    0.0002548 2122.50000 3893.99023 3924.0
    0.0002606 2122.50000 3865.67871 3837.0
    0.0002599 2122.50000 3837.75903 3847.0
    0.0002641 2122.50000 3815.91724 3786.0
    0.0002535 2122.50000 3806.39844 3945.0
    0.0002558 2122.50000 3810.70923 3909.0
    0.0002589 2122.50000 3827.85278 3863.0
    0.0002550 2122.50000 3852.99438 3921.0
    0.0002565 2122.50000 3878.73340 3898.0
    0.0002577 2122.50000 3897.29980 3881.0
    0.0002520 2122.50000 3903.17261 3969.0
    0.0002527 2122.50000 3894.87476 3958.0
    0.0002627 2122.50000 3875.71411 3806.0
    0.0002653 2122.50000 3851.63135 3769.0
    0.0002624 2122.50000 3827.31543 3811.0
    0.0002637 2122.50000 3805.08838 3792.0
    0.0002642 2122.50000 3784.86694 3785.0
    0.0002644 2122.50000 3767.23560 3782.0
    0.0002554 2122.50000 3754.31152 3915.0
    0.0002687 2122.50000 3746.60571 3722.0
    0.0002648 2122.50000 3743.70190 3776.0
    0.0002667 2122.50000 3746.11841 3749.0
    0.0002579 2122.50000 3750.65015 3877.0
    0.0002650 2122.50000 3755.22656 3773.0
    0.0002639 2122.50000 3755.39697 3789.0
    0.0002657 2122.50000 3749.86816 3763.0
    0.0002705 2122.50000 3738.77051 3697.0
    0.0002669 2122.50000 3724.35889 3747.0
    0.0002706 2122.50000 3707.75146 3696.0
    0.0002701 2122.50000 3690.95605 3703.0
    0.0002652 2122.50000 3676.20923 3771.0
    0.0002704 2122.50000 3664.58911 3698.0
    0.0002696 2122.50000 3657.47266 3709.0
    0.0002784 2122.50000 3655.89966 3592.0
    0.0002719 2122.50000 3658.89746 3678.0
    0.0002658 2122.50000 3667.17212 3762.0
    0.0002680 2122.50000 3679.49536 3731.0
    0.0002762 2122.50000 3694.29932 3621.0
    0.0002838 2122.50000 3710.99121 3523.0
    0.0002678 2122.50000 3727.77344 3734.0
    0.0002756 2122.50000 3742.30835 3629.0
    0.0002650 2122.50000 3752.98853 3774.0
    0.0002715 2122.50000 3760.18848 3683.0
    0.0002696 2122.50000 3767.86597 3709.0
    0.0002717 2122.50000 3779.86987 3681.0
    0.0002647 2122.50000 3795.31128 3778.0
    0.0002610 2122.50000 3808.81470 3831.0
    0.0002565 2122.50000 3814.09888 3899.0
    0.0002582 2122.50000 3807.65674 3873.0
    0.0002584 2122.50000 3792.77148 3870.0
    0.0002669 2122.50000 3773.90723 3747.0
    0.0002659 2122.50000 3754.70557 3761.0
    0.0002566 2122.50000 3738.46973 3897.0
    0.0002668 2122.50000 3727.39990 3748.0
    0.0002657 2122.50000 3722.92505 3764.0
    0.0002782 2122.50000 3726.86621 3594.0
    0.0002699 2122.50000 3740.48560 3705.0
    0.0002717 2122.50000 3761.80420 3681.0
    0.0002671 2122.50000 3786.43823 3744.0
    0.0002766 2122.50000 3807.32422 3615.0
    0.0002634 2122.50000 3817.47925 3796.0
    0.0002630 2122.50000 3813.21289 3803.0
    0.0002745 2122.50000 3794.75464 3643.0
    0.0002669 2122.50000 3766.38843 3747.0
    0.0002725 2122.50000 3733.96460 3670.0
    0.0002775 2122.50000 3703.58447 3604.0
    0.0002727 2122.50000 3678.66919 3667.0
    0.0002736 2122.50000 3661.31445 3655.0
    0.0002765 2122.50000 3652.13013 3616.0
    0.0002747 2122.50000 3650.41699 3640.0
    0.0002735 2122.50000 3654.25415 3656.0
    0.0002757 2122.50000 3662.88354 3627.0
    0.0002757 2122.50000 3672.35962 3627.0
    0.0002768 2122.50000 3679.22949 3613.0
    0.0002753 2122.50000 3682.34375 3633.0
    0.0002717 2122.50000 3681.90479 3680.0
    0.0002695 2122.50000 3679.31470 3710.0
    0.0002661 2122.50000 3674.62085 3758.0
    0.0002703 2122.50000 3666.53906 3699.0
    0.0002672 2122.50000 3654.22852 3742.0
    0.0002721 2122.50000 3638.32959 3675.0
    0.0002829 2122.50000 3620.87231 3535.0
    0.0002672 2122.50000 3604.63574 3743.0
    0.0002740 2122.50000 3591.43774 3650.0
    0.0002780 2122.50000 3581.41821 3597.0
    0.0002788 2122.50000 3575.24951 3587.0
    0.0002853 2122.50000 3572.04028 3505.0
    0.0002755 2122.50000 3571.19556 3630.0
    0.0002824 2122.50000 3572.80688 3541.0
    0.0002725 2122.50000 3575.62061 3670.0
    0.0002793 2122.50000 3578.05640 3580.0
    0.0002703 2122.50000 3578.91870 3700.0
    0.0002748 2122.50000 3577.71167 3639.0
    0.0002759 2122.50000 3574.98535 3624.0
    0.0002772 2122.50000 3572.78931 3608.0
    0.0002782 2122.50000 3573.28271 3595.0
    0.0002807 2122.50000 3576.94629 3562.0
    0.0002783 2122.50000 3583.94507 3593.0
    0.0002670 2122.50000 3591.73584 3745.0
    0.0002610 2122.50000 3597.41797 3832.0
    0.0002744 2122.50000 3599.45947 3644.0
    0.0002857 2122.50000 3598.06104 3500.0
    0.0002815 2122.50000 3595.58911 3552.0
    0.0002784 2122.50000 3594.77539 3592.0
    0.0002749 2122.50000 3595.48779 3638.0
    0.0002753 2122.50000 3596.74634 3633.0
    0.0002737 2122.50000 3598.03882 3654.0
    0.0002735 2122.50000 3599.66504 3656.0
    0.0002782 2122.50000 3603.34351 3595.0
    0.0002710 2122.50000 3608.81226 3690.0
    0.0002752 2122.50000 3613.93140 3634.0
    0.0002743 2122.50000 3615.07275 3645.0
    0.0002655 2122.50000 3610.44238 3766.0
    0.0002780 2122.50000 3600.57690 3597.0
    0.0002720 2122.50000 3587.80591 3676.0
    0.0002742 2122.50000 3575.46899 3647.0
    0.0002779 2122.50000 3565.34546 3599.0
    0.0002821 2122.50000 3558.45654 3545.0
    0.0002783 2122.50000 3554.88599 3593.0
    0.0002686 2122.50000 3554.67065 3723.0
    0.0002798 2122.50000 3557.92529 3574.0
    0.0002783 2122.50000 3564.33813 3593.0
    0.0002726 2122.50000 3572.34814 3668.0
    0.0002711 2122.50000 3579.94092 3688.0
    0.0002837 2122.50000 3584.93335 3525.0
    0.0002769 2122.50000 3586.98340 3612.0
    0.0002726 2122.50000 3587.32080 3668.0
    0.0002785 2122.50000 3587.41455 3591.0
    0.0002687 2122.50000 3587.28540 3722.0
    0.0002796 2122.50000 3587.72437 3576.0
    0.0002665 2122.50000 3587.92920 3752.0
    0.0002748 2122.50000 3587.96387 3639.0
    0.0002726 2122.50000 3587.82031 3668.0
    0.0002624 2122.50000 3587.71973 3811.0
    0.0002874 2122.50000 3586.57300 3479.0
    0.0002737 2122.50000 3582.72729 3653.0
    0.0002812 2122.50000 3574.29590 3556.0
    0.0002687 2122.50000 3562.11548 3722.0
    0.0002826 2122.50000 3547.53589 3539.0
    0.0002781 2122.50000 3533.90332 3596.0
    0.0002807 2122.50000 3523.64868 3562.0
    0.0002800 2122.50000 3517.78003 3571.0
    0.0002879 2122.50000 3517.37036 3474.0
    0.0002820 2122.50000 3522.10327 3546.0
    0.0002795 2122.50000 3532.00342 3578.0
    0.0002697 2122.50000 3546.47754 3708.0
    0.0002779 2122.50000 3564.13574 3599.0
    0.0002774 2122.50000 3582.69165 3605.0
    0.0002759 2122.50000 3598.46069 3624.0
    0.0002769 2122.50000 3607.21655 3611.0
    0.0002746 2122.50000 3607.49146 3641.0
    0.0002788 2122.50000 3598.98584 3587.0
    0.0002803 2122.50000 3584.35059 3567.0
    0.0002823 2122.50000 3568.66724 3542.0
    0.0002803 2122.50000 3554.89697 3568.0
    0.0002845 2122.50000 3546.38232 3515.0
    0.0002742 2122.50000 3544.40332 3647.0
    0.0002893 2122.50000 3549.16870 3457.0
    0.0002850 2122.50000 3558.77148 3509.0
    0.0002705 2122.50000 3568.68896 3697.0
    0.0002807 2122.50000 3574.77441 3562.0
    0.0002808 2122.50000 3573.26904 3561.0
    0.0002831 2122.50000 3563.74756 3532.0
    0.0002798 2122.50000 3547.99170 3574.0
    0.0002805 2122.50000 3528.63062 3565.0
    0.0002850 2122.50000 3509.46802 3509.0
    0.0002863 2122.50000 3493.55420 3493.0
    0.0002695 2122.50000 3483.77979 3710.0
    0.0002811 2122.50000 3481.71777 3558.0
    0.0002851 2122.50000 3487.99561 3507.0
    0.0002796 2122.50000 3501.89771 3576.0
    0.0002743 2122.50000 3521.03247 3645.0
    0.0002805 2122.50000 3540.80127 3565.0
    0.0002837 2122.50000 3555.58813 3525.0
    0.0002807 2122.50000 3562.02710 3562.0
    0.0002673 2122.50000 3559.12402 3741.0
    0.0002698 2122.50000 3548.98486 3706.0
    0.0002805 2122.50000 3535.66016 3565.0
    0.0002800 2122.50000 3522.10034 3572.0
    0.0002859 2122.50000 3510.17896 3498.0
    0.0002881 2122.50000 3499.35840 3471.0
    0.0002790 2122.50000 3488.62769 3584.0
    0.0002856 2122.50000 3478.33667 3502.0
    0.0002850 2122.50000 3469.19312 3509.0
    0.0002836 2122.50000 3464.19409 3526.0
    0.0002739 2122.50000 3463.64404 3651.0
    0.0002857 2122.50000 3465.52832 3500.0
    0.0002843 2122.50000 3467.68945 3517.0
    0.0002862 2122.50000 3468.17114 3494.0
    0.0002901 2122.50000 3466.51074 3447.0
    0.0002797 2122.50000 3463.73975 3575.0
    0.0002854 2122.50000 3463.32788 3504.0
    0.0002851 2122.50000 3466.56226 3508.0
    0.0002870 2122.50000 3474.75659 3484.0
    0.0002922 2122.50000 3487.60767 3422.0
    0.0002885 2122.50000 3503.70581 3466.0
    0.0002854 2122.50000 3521.33447 3504.0
    0.0002782 2122.50000 3539.10376 3594.0
    0.0002807 2122.50000 3553.89819 3563.0
    0.0002790 2122.50000 3562.65308 3584.0
    0.0002808 2122.50000 3562.80005 3561.0
    0.0002718 2122.50000 3552.97510 3679.0
    0.0002783 2122.50000 3534.62036 3593.0
    0.0002869 2122.50000 3512.18823 3485.0
    0.0002834 2122.50000 3490.43628 3529.0
    0.0002939 2122.50000 3473.83594 3402.0
    0.0002821 2122.50000 3463.36987 3545.0
    0.0002847 2122.50000 3459.74219 3513.0
    0.0002851 2122.50000 3461.49438 3508.0
    0.0002831 2122.50000 3467.49609 3532.0
    0.0002831 2122.50000 3475.72607 3532.0
    0.0002860 2122.50000 3483.21167 3497.0
    0.0002875 2122.50000 3487.11401 3478.0
    0.0002887 2122.50000 3483.85107 3464.0
    0.0002799 2122.50000 3472.06836 3573.0
    0.0002912 2122.50000 3452.71460 3434.0
    0.0002959 2122.50000 3428.77905 3380.0
    0.0002909 2122.50000 3403.80078 3438.0
    0.0002946 2122.50000 3380.62256 3394.0
    0.0002967 2122.50000 3360.86475 3370.0
    0.0002950 2122.50000 3344.82397 3390.0
    0.0002922 2122.50000 3332.94678 3422.0
    0.0002942 2122.50000 3325.60278 3399.0
    0.0002885 2122.50000 3323.30518 3466.0
    0.0002933 2122.50000 3325.22876 3409.0
    0.0003081 2122.50000 3332.42529 3246.0
    0.0002995 2122.50000 3342.72949 3339.0
    0.0002935 2122.50000 3355.03418 3407.0
    0.0003001 2122.50000 3367.12549 3332.0
    0.0002959 2122.50000 3378.09009 3380.0
    0.0002971 2122.50000 3386.58423 3366.0
    0.0003001 2122.50000 3391.60181 3332.0
    0.0002948 2122.50000 3393.15234 3392.0
    0.0002846 2122.50000 3390.44922 3514.0
    0.0002937 2122.50000 3382.39258 3405.0
    0.0002952 2122.50000 3368.55273 3387.0
    0.0003006 2122.50000 3350.23315 3327.0
    0.0002999 2122.50000 3329.40869 3334.0
    0.0003009 2122.50000 3310.75513 3323.0
    0.0003117 2122.50000 3296.52856 3208.0
    0.0003052 2122.50000 3288.65991 3277.0
    0.0003120 2122.50000 3287.43604 3205.0
    0.0003015 2122.50000 3291.54370 3317.0
    0.0003019 2122.50000 3299.84131 3312.0
    0.0003025 2122.50000 3310.55151 3306.0
    0.0003083 2122.50000 3321.65601 3244.0
    0.0003063 2122.50000 3330.99365 3265.0
    0.0003042 2122.50000 3336.09277 3287.0
    0.0003028 2122.50000 3333.93945 3302.0
    0.0002864 2122.50000 3323.82349 3492.0
    0.0002955 2122.50000 3306.95215 3384.0
    0.0003047 2122.50000 3285.88623 3282.0
    0.0003063 2122.50000 3264.63184 3265.0
    0.0003034 2122.50000 3246.19653 3296.0
    0.0003112 2122.50000 3232.62378 3213.0
    0.0003069 2122.50000 3224.48193 3258.0
    0.0003072 2122.50000 3220.91211 3255.0
    0.0003108 2122.50000 3220.94531 3217.0
    0.0002982 2122.50000 3223.33105 3353.0
    0.0003030 2122.50000 3226.65283 3300.0
    0.0003096 2122.50000 3229.41748 3230.0
    0.0003027 2122.50000 3230.50049 3304.0
    0.0003095 2122.50000 3229.39551 3231.0
    0.0003130 2122.50000 3227.21802 3195.0
    0.0003126 2122.50000 3225.66895 3199.0
    0.0003143 2122.50000 3225.88867 3182.0
    0.0003088 2122.50000 3228.72559 3238.0
    0.0003096 2122.50000 3233.74902 3230.0
    0.0003115 2122.50000 3240.14453 3210.0
    0.0003076 2122.50000 3246.46362 3251.0
    0.0002994 2122.50000 3251.35693 3340.0
    0.0003134 2122.50000 3252.88306 3191.0
    0.0003043 2122.50000 3251.03589 3286.0
    0.0003158 2122.50000 3245.12085 3167.0
    0.0003099 2122.50000 3236.27246 3227.0
    0.0003080 2122.50000 3225.51978 3247.0
    0.0003080 2122.50000 3214.37036 3247.0
    0.0003163 2122.50000 3204.42285 3162.0
    0.0003099 2122.50000 3196.97607 3227.0
    0.0003125 2122.50000 3192.80542 3200.0
    0.0003190 2122.50000 3191.58667 3135.0
    0.0003209 2122.50000 3192.21265 3116.0
    0.0003099 2122.50000 3192.63477 3227.0
    0.0003098 2122.50000 3191.83105 3228.0
    0.0003225 2122.50000 3188.59790 3101.0
    0.0003158 2122.50000 3183.36353 3167.0
    0.0003122 2122.50000 3176.29785 3203.0
    0.0003200 2122.50000 3168.47925 3125.0
    0.0003107 2122.50000 3161.18091 3219.0
    0.0003072 2122.50000 3155.00952 3255.0
    0.0003241 2122.50000 3149.95386 3085.0
    0.0003285 2122.50000 3146.11548 3044.0
    0.0003183 2122.50000 3142.73657 3142.0
    0.0003327 2122.50000 3139.44580 3006.0
    0.0003085 2122.50000 3135.96509 3242.0
    0.0003252 2122.50000 3132.31689 3075.0
    0.0003249 2122.50000 3128.73291 3078.0
    0.0003205 2122.50000 3126.76904 3120.0
    0.0003316 2122.50000 3127.38770 3016.0
    0.0003215 2122.50000 3131.16260 3110.0
    0.0003190 2122.50000 3138.19019 3135.0
    0.0003124 2122.50000 3146.94531 3201.0
    0.0003184 2122.50000 3155.23511 3141.0
    0.0003281 2122.50000 3160.44580 3048.0
    0.0003138 2122.50000 3160.35986 3187.0
    0.0003252 2122.50000 3154.56543 3075.0
    0.0003295 2122.50000 3144.19873 3035.0
    0.0003275 2122.50000 3131.25073 3053.0
    0.0003344 2122.50000 3118.31299 2990.0
    0.0003255 2122.50000 3107.81372 3072.0
    0.0003274 2122.50000 3101.79858 3054.0
    0.0003293 2122.50000 3101.47290 3037.0
    0.0003328 2122.50000 3106.46094 3005.0
    0.0003315 2122.50000 3114.93823 3017.0
    0.0003299 2122.50000 3124.43286 3031.0
    0.0003234 2122.50000 3132.00854 3092.0
    0.0003295 2122.50000 3135.25171 3035.0
    0.0003366 2122.50000 3132.94019 2971.0
    0.0003258 2122.50000 3125.49292 3069.0
    0.0003332 2122.50000 3114.35596 3001.0
    0.0003243 2122.50000 3101.23877 3084.0
    0.0003250 2122.50000 3088.28467 3077.0
    0.0003338 2122.50000 3077.57715 2996.0
    0.0003323 2122.50000 3070.41162 3009.0
    0.0003388 2122.50000 3067.08374 2952.0
    0.0003280 2122.50000 3067.44873 3049.0
    0.0003250 2122.50000 3070.98633 3077.0
    0.0003334 2122.50000 3076.31641 2999.0
    0.0003393 2122.50000 3082.41113 2947.0
    0.0003396 2122.50000 3086.97534 2945.0
    0.0003272 2122.50000 3088.50171 3056.0
    0.0003207 2122.50000 3085.45630 3118.0
    0.0003216 2122.50000 3077.94385 3109.0
    0.0003240 2122.50000 3067.46558 3086.0
    0.0003210 2122.50000 3056.17041 3115.0
    0.0003259 2122.50000 3046.56909 3068.0
    0.0003262 2122.50000 3040.48608 3066.0
    0.0003251 2122.50000 3038.95264 3076.0
    0.0003349 2122.50000 3042.24023 2986.0
    0.0003416 2122.50000 3048.99658 2927.0
    0.0003380 2122.50000 3057.82544 2959.0
    0.0003297 2122.50000 3066.27075 3033.0
    0.0003328 2122.50000 3072.18555 3005.0
    0.0003412 2122.50000 3073.59253 2931.0
    0.0003319 2122.50000 3070.03809 3013.0
    0.0003355 2122.50000 3061.72705 2981.0
    0.0003248 2122.50000 3049.65039 3079.0
    0.0003364 2122.50000 3035.45386 2973.0
    0.0003283 2122.50000 3021.17798 3046.0
    0.0003418 2122.50000 3008.68726 2926.0
    0.0003364 2122.50000 2999.41650 2973.0
    0.0003372 2122.50000 2993.80249 2966.0
    0.0003284 2122.50000 2992.06128 3045.0
    0.0003365 2122.50000 2993.75220 2972.0
    0.0003320 2122.50000 2998.03809 3012.0
    0.0003352 2122.50000 3003.94678 2983.0
    0.0003294 2122.50000 3009.81494 3036.0
    0.0003331 2122.50000 3014.03442 3002.0
    0.0003406 2122.50000 3015.52466 2936.0
    0.0003405 2122.50000 3013.95630 2937.0
    0.0003300 2122.50000 3009.05298 3030.0
    0.0003440 2122.50000 3000.77466 2907.0
    0.0003382 2122.50000 2989.45361 2957.0
    0.0003320 2122.50000 2976.25195 3012.0
    0.0003332 2122.50000 2962.72925 3001.0
    0.0003382 2122.50000 2950.38647 2957.0
    0.0003373 2122.50000 2940.46118 2965.0
    0.0003398 2122.50000 2933.41504 2943.0
    0.000353 2122.50000 2929.25806 2833.0
    0.000353 2122.50000 2927.71191 2831.0
    0.0003500 2122.50000 2928.38013 2857.0
    0.0003465 2122.50000 2930.24121 2886.0
    0.0003438 2122.50000 2932.58960 2909.0
    0.0003358 2122.50000 2934.75366 2978.0
    0.0003344 2122.50000 2935.87622 2990.0
    0.0003441 2122.50000 2935.29932 2906.0
    0.0003409 2122.50000 2932.28345 2933.0
    0.0003369 2122.50000 2926.81372 2968.0
    0.0003431 2122.50000 2919.22778 2915.0
    0.0003457 2122.50000 2910.95605 2893.0
    0.0003448 2122.50000 2902.65625 2900.0
    0.000351 2122.50000 2895.37158 2849.0
    0.000357 2122.50000 2889.42651 2798.0
    0.0003453 2122.50000 2884.82080 2896.0
    0.0003492 2122.50000 2881.72046 2864.0
    0.000362 2122.50000 2879.88232 2764.0
    0.0003500 2122.50000 2879.42310 2857.0
    0.0003444 2122.50000 2880.14746 2904.0
    0.000353 2122.50000 2881.87720 2834.0
    0.0003442 2122.50000 2884.42822 2905.0
    0.0003452 2122.50000 2887.21582 2897.0
    0.000352 2122.50000 2889.48901 2844.0
    0.000363 2122.50000 2891.04956 2752.0
    0.000351 2122.50000 2891.66528 2850.0
    0.000351 2122.50000 2891.78857 2851.0
    0.0003452 2122.50000 2892.61938 2897.0
    0.0003475 2122.50000 2894.98242 2878.0
    0.0003427 2122.50000 2899.11694 2918.0
    0.0003501 2122.50000 2903.99292 2856.0
    0.0003431 2122.50000 2908.48096 2915.0
    0.0003436 2122.50000 2911.03540 2910.0
    0.000359 2122.50000 2910.36597 2786.0
    0.0003365 2122.50000 2906.24512 2972.0
    0.0003418 2122.50000 2899.22461 2926.0
    0.000351 2122.50000 2890.78638 2847.0
    0.000354 2122.50000 2882.40308 2824.0
    0.000353 2122.50000 2874.98315 2832.0
    0.0003470 2122.50000 2869.58276 2882.0
    0.000366 2122.50000 2866.41821 2735.0
    0.000354 2122.50000 2865.83252 2825.0
    0.000360 2122.50000 2868.13330 2775.0
    0.000355 2122.50000 2872.93701 2816.0
    0.0003470 2122.50000 2879.49316 2882.0
    0.0003469 2122.50000 2886.88452 2883.0
    0.0003441 2122.50000 2893.96582 2906.0
    0.0003501 2122.50000 2899.80908 2856.0
    0.0003427 2122.50000 2904.21387 2918.0
    0.0003440 2122.50000 2907.24854 2907.0
    0.000352 2122.50000 2908.91406 2838.0
    0.0003499 2122.50000 2909.09399 2858.0
    0.0003488 2122.50000 2907.12183 2867.0
    0.0003431 2122.50000 2902.65186 2915.0
    0.000356 2122.50000 2896.09839 2808.0
    0.0003482 2122.50000 2888.09155 2872.0
    0.000352 2122.50000 2879.97559 2844.0
    0.0003460 2122.50000 2873.07397 2890.0
    0.000351 2122.50000 2868.69824 2850.0
    0.0003497 2122.50000 2866.86206 2860.0
    0.000352 2122.50000 2867.11157 2839.0
    0.0003431 2122.50000 2868.53394 2915.0
    0.0003405 2122.50000 2869.52124 2937.0
    0.000354 2122.50000 2869.41382 2827.0
    0.0003460 2122.50000 2868.18286 2890.0
    0.000364 2122.50000 2866.12891 2744.0
    0.000353 2122.50000 2863.53101 2833.0
    0.0003504 2122.50000 2860.58276 2854.0
    0.0003357 2122.50000 2857.31445 2979.0
    0.000351 2122.50000 2854.12598 2846.0
    0.0003465 2122.50000 2851.00342 2886.0
    0.000352 2122.50000 2848.46338 2838.0
    0.000354 2122.50000 2847.52222 2823.0
    0.0003431 2122.50000 2848.37744 2915.0
    0.0003460 2122.50000 2850.64478 2890.0
    0.000355 2122.50000 2853.59570 2816.0
    0.0003504 2122.50000 2856.64844 2854.0
    0.0003484 2122.50000 2858.18823 2870.0
    0.000362 2122.50000 2857.49487 2762.0
    0.000358 2122.50000 2854.11450 2792.0
    0.0003500 2122.50000 2848.42529 2857.0
    0.000354 2122.50000 2841.47241 2827.0
    0.000356 2122.50000 2834.19946 2808.0
    0.000368 2122.50000 2827.38062 2716.0
    0.000355 2122.50000 2821.26953 2816.0
    0.000360 2122.50000 2816.04370 2781.0
    0.000361 2122.50000 2811.37793 2773.0
    0.000365 2122.50000 2807.29688 2737.0
    0.0003463 2122.50000 2802.95776 2888.0
    0.000359 2122.50000 2797.79175 2788.0
    0.000366 2122.50000 2791.97803 2733.0
    0.000351 2122.50000 2785.80713 2847.0
    0.000360 2122.50000 2779.30518 2779.0
    0.000363 2122.50000 2772.78003 2755.0
    0.000359 2122.50000 2766.47241 2783.0
    0.000367 2122.50000 2760.32178 2722.0
    0.000357 2122.50000 2754.58374 2800.0
    0.000368 2122.50000 2749.33667 2720.0
    0.000358 2122.50000 2744.95581 2796.0
    0.000367 2122.50000 2741.36011 2722.0
    0.000372 2122.50000 2738.58423 2690.0
    0.000375 2122.50000 2736.43774 2668.0
    0.000367 2122.50000 2734.85522 2722.0
    0.000375 2122.50000 2733.31201 2669.0
    0.000376 2122.50000 2731.49146 2660.0
    0.000361 2122.50000 2729.58179 2772.0
    0.000363 2122.50000 2727.29248 2753.0
    0.000371 2122.50000 2724.75049 2697.0
    0.000358 2122.50000 2722.23340 2797.0
    0.000373 2122.50000 2719.61890 2681.0
    0.000354 2122.50000 2716.69434 2828.0
    0.000366 2122.50000 2713.32300 2731.0
    0.000364 2122.50000 2709.57080 2747.0
    0.000372 2122.50000 2705.69751 2689.0
    0.000372 2122.50000 2702.04834 2686.0
    0.000370 2122.50000 2699.05029 2701.0
    0.000359 2122.50000 2696.97998 2789.0
    0.000361 2122.50000 2696.17651 2768.0
    0.000366 2122.50000 2696.75684 2731.0
    0.000367 2122.50000 2698.56738 2723.0
    0.000364 2122.50000 2701.30322 2749.0
    0.000363 2122.50000 2704.51001 2756.0
    0.000358 2122.50000 2707.05518 2795.0
    0.000360 2122.50000 2708.48389 2779.0
    0.0003448 2122.50000 2708.51465 2900.0
    0.000357 2122.50000 2707.06177 2798.0
    0.000357 2122.50000 2704.77344 2804.0
    0.000358 2122.50000 2701.50781 2794.0
    0.000362 2122.50000 2697.49902 2764.0
    0.000368 2122.50000 2692.64551 2720.0
    0.000355 2122.50000 2687.41479 2816.0
    0.000371 2122.50000 2682.39136 2698.0
    0.000365 2122.50000 2678.42017 2738.0
    0.000361 2122.50000 2676.36035 2768.0
    0.000359 2122.50000 2676.54224 2784.0
    0.000375 2122.50000 2678.69849 2667.0
    0.000359 2122.50000 2682.05396 2783.0
    0.000386 2122.50000 2685.35156 2589.0
    0.000355 2122.50000 2687.36377 2814.0
    0.000374 2122.50000 2687.26489 2672.0
    0.000357 2122.50000 2685.26929 2801.0
    0.000362 2122.50000 2682.12524 2766.0
    0.000367 2122.50000 2678.91602 2723.0
    0.000370 2122.50000 2676.08667 2705.0
    0.000368 2122.50000 2673.74536 2721.0
    0.000367 2122.50000 2671.95117 2724.0
    0.000378 2122.50000 2670.25293 2643.0
    0.000373 2122.50000 2668.76904 2680.0
    0.000379 2122.50000 2667.04639 2642.0
    0.000372 2122.50000 2664.76074 2689.0
    0.000369 2122.50000 2661.82617 2713.0
    0.000374 2122.50000 2658.17944 2674.0
    0.000377 2122.50000 2654.25049 2656.0
    0.000370 2122.50000 2650.15674 2700.0
    0.000363 2122.50000 2646.26978 2754.0
    0.000368 2122.50000 2642.82690 2719.0
    0.000361 2122.50000 2640.39160 2772.0
    0.000376 2122.50000 2639.34253 2658.0
    0.000373 2122.50000 2639.70898 2679.0
    . . . 2668.0
    . . . 2640.0
    . . . 2612.0
    . . . 2724.0
    . . . 2728.0
    . . . 2777.0
    . . . 2653.0
    . . . 2741.0
    . . . 2764.0
    . . . 2681.0
    . . . 2640.0
    . . . 2641.0
    . . . 2737.0
    . . . 2552.0
    . . . 2698.0
    . . . 2711.0
    . . . 2658.0
    . . . 2691.0
    . . . 2739.0
    . . . 2718.0
    . . . 2707.0
    . . . 2658.0
    . . . 2678.0
    . . . 2663.0
    . . . 2674.0
    . . . 2713.0
    . . . 2709.0
    . . . 2666.0
    . . . 2669.0
    . . . 2671.0
    . . . 2651.0
    . . . 2588.0
    . . . 2680.0
    . . . 2697.0
    . . . 2662.0
    . . . 2756.0
    . . . 2647.0
    . . . 2653.0
    . . . 2708.0
    . . . 2619.0
    . . . 2664.0
    . . . 2654.0
    . . . 2580.0
    . . . 2711.0
    . . . 2580.0
    . . . 2581.0
    . . . 2695.0
    . . . 2719.0
    . . . 2562.0
    . . . 2529.0
    . . . 2671.0
    . . . 2679.0
    . . . 2790.0
    . . . 2620.0
    . . . 2641.0
    . . . 2635.0
    . . . 2599.0
    . . . 2748.0
    . . . 2533.0
    . . . 2645.0
    . . . 2568.0
    . . . 2546.0
    . . . 2567.0
    . . . 2602.0
    . . . 2623.0
    . . . 2451.0
    . . . 2503.0
    . . . 2553.0
    . . . 2562.0
    . . . 2615.0
    . . . 2549.0
    . . . 2615.0
    . . . 2638.0
    . . . 2546.0
    . . . 2564.0
    . . . 2607.0
    . . . 2665.0
    . . . 2570.0
    . . . 2630.0
    . . . 2563.0
    . . . 2500.0
    . . . 2666.0
    . . . 2597.0
    . . . 2600.0
    . . . 2579.0
    . . . 2618.0
    . . . 2581.0
    . . . 2633.0
    . . . 2603.0
    . . . 2466.0
    . . . 2558.0
    . . . 2466.0
    . . . 2519.0
    . . . 2544.0
    . . . 2562.0
    . . . 2526.0
    . . . 2533.0
    . . . 2539.0
    . . . 2585.0
    . . . 2588.0
    . . . 2612.0
    . . . 2500.0
    . . . 2547.0
    . . . 2506.0
    . . . 2522.0
    . . . 2547.0
    . . . 2500.0
    . . . 2623.0
    . . . 2537.0
    . . . 2537.0
    . . . 2501.0
    . . . 2579.0
    . . . 2587.0
    . . . 2537.0
    . . . 2483.0
    . . . 2485.0
    . . . 2494.0
    . . . 2485.0
    . . . 2421.0
    . . . 2546.0
    . . . 2469.0
    . . . 2538.0
    . . . 2432.0
    . . . 2418.0
    . . . 2577.0
    . . . 2504.0
    . . . 2466.0
    . . . 2460.0
    . . . 2513.0
    . . . 2523.0
    . . . 2452.0
    . . . 2483.0
    . . . 2534.0
    . . . 2546.0
    . . . 2530.0
    . . . 2475.0
    . . . 2563.0
    . . . 2537.0
    . . . 2481.0
    . . . 2490.0
    . . . 2499.0
    . . . 2430.0
    . . . 2415.0
    . . . 2593.0
    . . . 2514.0
    . . . 2440.0
    . . . 2445.0
    . . . 2445.0
    . . . 2522.0
    . . . 2525.0
    . . . 2490.0
    . . . 2458.0
    . . . 2452.0
    . . . 2458.0
    . . . 2412.0
    . . . 2447.0
    . . . 2481.0
    . . . 2475.0
    . . . 2539.0
    . . . 2482.0
    . . . 2427.0
    . . . 2511.0
    . . . 2424.0
    . . . 2351.0
    . . . 2469.0
    . . . 2507.0
    . . . 2383.0
    . . . 2412.0
    . . . 2419.0
    . . . 2568.0
    . . . 2434.0
    . . . 2401.0
    . . . 2465.0
    . . . 2428.0
    . . . 2434.0
    . . . 2405.0
    . . . 2431.0
    . . . 2397.0
    . . . 2444.0
    . . . 2417.0
    . . . 2438.0
    . . . 2539.0
    . . . 2483.0
    . . . 2477.0
    . . . 2411.0
    . . . 2433.0
    . . . 2407.0
    . . . 2406.0
    . . . 2401.0
    . . . 2364.0
    . . . 2467.0
    . . . 2419.0
    . . . 2452.0
    . . . 2378.0
    . . . 2428.0
    . . . 2390.0
    . . . 2416.0
    . . . 2428.0
    . . . 2550.0
    . . . 2441.0
    . . . 2458.0
    . . . 2357.0
    . . . 2421.0
    . . . 2423.0
    . . . 2426.0
    . . . 2356.0
    . . . 2457.0
    . . . 2434.0
    . . . 2433.0
    . . . 2407.0
    . . . 2442.0
    . . . 2406.0
    . . . 2482.0
    . . . 2394.0
    . . . 2381.0
    . . . 2447.0
    . . . 2463.0
    . . . 2445.0
    . . . 2474.0
    . . . 2430.0
    . . . 2402.0
    . . . 2406.0
    . . . 2410.0
    . . . 2458.0
    . . . 2412.0
    . . . 2365.0
    . . . 2369.0
    . . . 2381.0
    . . . 2390.0
    . . . 2441.0
    . . . 2315.0
    . . . 2420.0
    . . . 2379.0
    . . . 2367.0
    . . . 2373.0
    . . . 2369.0
    . . . 2414.0
    . . . 2353.0
    . . . 2371.0
    . . . 2452.0
    . . . 2399.0
    . . . 2393.0
    . . . 2289.0
    . . . 2375.0
    . . . 2434.0
    . . . 2383.0
    . . . 2294.0
    . . . 2439.0
    . . . 2329.0
    . . . 2323.0
    . . . 2322.0
    . . . 2382.0
    . . . 2310.0
    . . . 2433.0
    . . . 2339.0
    . . . 2438.0
    . . . 2431.0
    . . . 2354.0
    . . . 2310.0
    . . . 2369.0
    . . . 2371.0
    . . . 2382.0
    . . . 2348.0
    . . . 2382.0
    . . . 2383.0
    . . . 2335.0
    . . . 2370.0
    . . . 2311.0
    . . . 2373.0
    . . . 2475.0
    . . . 2323.0
    . . . 2336.0
    . . . 2302.0
    . . . 2349.0
    . . . 2338.0
    . . . 2368.0
    . . . 2336.0
    . . . 2421.0
    . . . 2358.0
    . . . 2354.0
    . . . 2345.0
    . . . 2327.0
    . . . 2260.0
    . . . 2341.0
    . . . 2352.0
    . . . 2304.0
    . . . 2332.0
    . . . 2390.0
    . . . 2432.0
    . . . 2355.0
    . . . 2447.0
    . . . 2368.0
    . . . 2287.0
    . . . 2367.0
    . . . 2242.0
    . . . 2285.0
    . . . 2321.0
    . . . 2342.0
    . . . 2300.0
    . . . 2350.0
    . . . 2258.0
    . . . 2286.0
    . . . 2317.0
    . . . 2274.0
    . . . 2388.0
    . . . 2252.0
    . . . 2343.0
    . . . 2319.0
    . . . 2277.0
    . . . 2371.0
    . . . 2375.0
    . . . 2266.0
    . . . 2301.0
    . . . 2367.0
    . . . 2234.0
    . . . 2251.0
    . . . 2277.0
    . . . 2278.0
    . . . 2331.0
    . . . 2299.0
    . . . 2248.0
    . . . 2281.0
    . . . 2318.0
    . . . 2259.0
    . . . 2371.0
    . . . 2284.0
    . . . 2340.0
    . . . 2323.0
    . . . 2277.0
    . . . 2345.0
    . . . 2387.0
    . . . 2185.0
    . . . 2238.0
    . . . 2319.0
    . . . 2320.0
    . . . 2392.0
    . . . 2322.0
    . . . 2284.0
    . . . 2262.0
    . . . 2284.0
    . . . 2372.0
    . . . 2277.0
    . . . 2379.0
    . . . 2279.0
    . . . 2309.0
    . . . 2323.0
    . . . 2322.0
    . . . 2377.0
    . . . 2298.0
    . . . 2341.0
    . . . 2305.0
    . . . 2237.0
    . . . 2292.0
    . . . 2300.0
    . . . 2293.0
    . . . 2250.0
    . . . 2270.0
    . . . 2299.0
    . . . 2226.0
    . . . 2143.0
    . . . 2219.0
    . . . 2261.0
    . . . 2235.0
    . . . 2237.0
    . . . 2221.0
    . . . 2195.0
    . . . 2211.0
    . . . 2268.0
    . . . 2281.0
    . . . 2228.0
    . . . 2228.0
    . . . 2268.0
    . . . 2203.0
    . . . 2170.0
    . . . 2193.0
    . . . 2250.0
    . . . 2221.0
    . . . 2312.0
    . . . 2358.0
    . . . 2228.0
    . . . 2224.0
    . . . 2230.0
    . . . 2244.0
    . . . 2164.0
    . . . 2210.0
    . . . 2195.0
    . . . 2169.0
    . . . 2246.0
    . . . 2160.0
    . . . 2152.0
    . . . 2292.0
    . . . 2277.0
    . . . 2139.0
    . . . 2199.0
    . . . 2288.0
    . . . 2187.0
    . . . 2204.0
    . . . 2277.0
    . . . 2149.0
    . . . 2216.0
    . . . 2105.0
    . . . 2185.0
    . . . 2266.0
    . . . 2218.0
    . . . 2315.0
    . . . 2282.0
    . . . 2255.0
    . . . 2213.0
    . . . 2238.0
    . . . 2205.0
    . . . 2284.0
    . . . 2206.0
    . . . 2232.0
    . . . 2164.0
    . . . 2209.0
    . . . 2265.0
    . . . 2134.0
    . . . 2190.0
    . . . 2225.0
    . . . 2253.0
    . . . 2295.0
    . . . 2188.0
    . . . 2320.0
    . . . 2186.0
    . . . 2164.0
    . . . 2248.0
    . . . 2174.0
    . . . 2176.0
    . . . 2233.0
    . . . 2326.0
    . . . 2263.0
    . . . 2257.0
    . . . 2229.0
    . . . 2105.0
    . . . 2149.0
    . . . 2089.0
    . . . 2182.0
    . . . 2159.0
    . . . 2119.0
    . . . 2203.0
    . . . 2154.0
    . . . 2176.0
    . . . 2056.0
    . . . 2188.0
    . . . 2142.0
    . . . 2271.0
    . . . 2123.0
    . . . 2237.0
    . . . 2157.0
    . . . 2046.0
    . . . 2209.0
    . . . 2146.0
    . . . 2089.0
    . . . 2124.0
    . . . 2126.0
    . . . 2212.0
    . . . 2168.0
    . . . 2095.0
    . . . 2192.0
    . . . 2154.0
    . . . 2157.0
    . . . 2102.0
    . . . 2160.0
    . . . 2154.0
    . . . 2128.0
    . . . 2222.0
    . . . 2144.0
    . . . 2163.0
    . . . 2005.0
    . . . 2055.0
    . . . 2129.0
    . . . 2134.0
    . . . 2154.0
    . . . 2277.0
    . . . 2138.0
    . . . 2112.0
    . . . 2206.0
    . . . 2164.0
    . . . 2160.0
    . . . 2128.0
    . . . 2083.0
    . . . 2106.0
    . . . 2096.0
    . . . 2195.0
    . . . 2111.0
    . . . 2074.0
    . . . 2129.0
    . . . 2176.0
    . . . 2161.0
    . . . 2059.0
    . . . 2055.0
    . . . 2168.0
    . . . 2085.0
    . . . 2105.0
    . . . 2087.0
    . . . 2060.0
    . . . 2084.0
    . . . 2160.0
    . . . 2107.0
    . . . 2109.0
    . . . 2105.0
    . . . 2094.0
    . . . 2062.0
    . . . 2162.0
    . . . 2062.0
    . . . 2162.0
    . . . 2159.0
    . . . 2134.0
    . . . 2170.0
    . . . 2129.0
    . . . 2186.0
    . . . 2091.0
    . . . 2070.0
    . . . 2136.0
    . . . 2074.0
    . . . 2055.0
    . . . 2117.0
    . . . 2147.0
    . . . 2077.0
    . . . 2080.0
    . . . 2074.0
    . . . 1971.0
    . . . 2006.0
    . . . 2053.0
    . . . 2039.0
    . . . 2073.0
    . . . 2155.0
    . . . 2097.0
    . . . 2135.0
    . . . 2147.0
    . . . 2057.0
    . . . 2092.0
    . . . 2091.0
    . . . 2109.0
    . . . 2067.0
    . . . 2072.0
    . . . 2048.0
    . . . 2034.0
    . . . 2077.0
    . . . 2151.0
    . . . 2036.0
    . . . 2062.0
    . . . 2104.0
    . . . 2125.0
    . . . 2047.0
    . . . 2109.0
    . . . 2006.0
    . . . 2042.0
    . . . 2096.0
    . . . 2065.0
    . . . 2105.0
    . . . 2088.0
    . . . 2125.0
    . . . 2039.0
    . . . 1975.0
    . . . 2089.0
    . . . 2002.0
    . . . 2000.0
    . . . 2050.0
    . . . 2113.0
    . . . 2045.0
    . . . 2041.0
    . . . 2098.0
    . . . 2127.0
    . . . 2077.0
    . . . 2013.0
    . . . 2007.0
    . . . 2061.0
    . . . 2033.0
    . . . 1997.0
    . . . 2069.0
    . . . 1975.0
    . . . 2038.0
    . . . 1977.0
    . . . 2104.0
    . . . 2153.0
    . . . 2093.0
    . . . 2018.0
    . . . 2001.0
    . . . 2134.0
    . . . 2002.0
    . . . 2076.0
    . . . 2004.0
    . . . 2031.0
    . . . 2020.0
    . . . 2090.0
    . . . 2057.0
    . . . 2026.0
    . . . 2026.0
    . . . 2003.0
    . . . 2055.0
    . . . 1989.0
    . . . 2013.0
    . . . 2128.0
    . . . 2005.0
    . . . 2035.0
    . . . 2039.0
    . . . 2024.0
_pd_calc_method     "Rietveld Refinement"
_pd_proc_info_data_reduction     ?
_pd_proc_info_datetime     2019-01-12T10:23:27
_pd_proc_info_excluded_regions
;
1-3 degrees.  The asymmetry of the low-angle peak made it hard to model.
;
_pd_proc_ls_background_function
;   GSAS Background function number 1 with  1 terms.
 Shifted Chebyshev function of 1st kind
      1:    2122.50
;
_pd_proc_ls_peak_cutoff     0.01000
_pd_proc_ls_prof_R_factor     0.0162
_pd_proc_ls_prof_wR_factor     0.0214
_pd_proc_ls_prof_wR_expected     0.0134
_pd_proc_ls_profile_function
;
CW Profile function number 3 with  19 terms
Pseudovoigt profile coefficients as parameterized in
Thompson <i>et al.</i> (1987).
Asymmetry correction of Finger <i>et al.</i> (1994).
;
_pd_proc_ls_special_details     ?
_pd_proc_number_of_points     2932
_pd_spec_mount_mode     transmission
_pd_spec_mounting     'glass capillary'
_pd_spec_shape     cylinder
_pd_spec_size_axial     12
_pd_spec_size_equat     1
_pd_spec_size_thick     1
loop_
    _atom_site_type_symbol
    _atom_site_label
    _atom_site_fract_x
    _atom_site_fract_y
    _atom_site_fract_z
    _atom_site_U_iso_or_equiv
    _atom_site_thermal_displace_type
    _atom_site_occupancy
    _atom_site_symmetry_multiplicity
    C C1 -0.155(3)   0.066(3)   0.3268(18) 0.060(3)   Uiso 1.0 2
    C C2 -0.029(3)   0.232(3)   0.353(2)   0.023(5) Uiso 1.0 2
    C C3 0.187(3)   0.251(2)   0.2633(18) 0.023(5) Uiso 1.0 2
    C C4 0.246(3)   0.429(3)   0.3377(18) 0.023(5) Uiso 1.0 2
    C C5 0.435(3)   0.528(3)   0.268(2)   0.060(3)   Uiso 1.0 2
    C C6 0.118(4) 0.348(3)   0.129(2)   0.060(3)   Uiso 1.0 2
    H H7 -0.00317 0.21693 0.46524 0.030(7) Uiso 1.0 2
    H H8 -0.12279 0.38491 0.33912 0.030(7) Uiso 1.0 2
    H H9 0.27605 0.37435 0.44502 0.030(7) Uiso 1.0 2
    H H10 0.10903 0.55430 0.35021 0.030(7) Uiso 1.0 2
    O O11 -0.309(2)   0.025(2)   0.4174(18) 0.060(3)   Uiso 1.0 2
    O O12 -0.108(2)   -0.033(2)   0.2162(14) 0.060(3)   Uiso 1.0 2
    O O13 0.536(3)   0.667(3)   0.2988(15) 0.060(3)   Uiso 1.0 2
    O O14 0.547(3)   0.4306(19) 0.1691(15) 0.060(3)   Uiso 1.0 2
    O O15 0.006(3)   0.520(2)   0.1405(14) 0.060(3)   Uiso 1.0 2
    O O16 0.208(3)   0.215(2)   0.0417(16) 0.060(3)   Uiso 1.0 2
    O O17 0.327(2)   0.073(2)   0.2251(17) 0.060(3)   Uiso 1.0 2
    H H18 0.47033 0.13035 0.22684 0.069(3)   Uiso 1.0 2
    K K19 0.7405(10) 0.1861(9) -0.0297(6) 0.046(3)   Uiso 1.0 2
    Li Li20 0.743(9) 0.746(7) 0.163(5) 0.05 Uiso 1.0 2
    Li Li21 -0.449(8) 0.101(7) 0.638(5) 0.05 Uiso 1.0 2
_geom_special_details     ?
loop_
    _geom_bond_atom_site_label_1
    _geom_bond_atom_site_label_2
    _geom_bond_site_symmetry_1
    _geom_bond_site_symmetry_2
    _geom_bond_distance
    _geom_bond_publ_flag
    C1 C2 . 1_555 1.5101(16) n
    C1 O11 . 1_555 1.274(5) n
    C1 O12 . 1_555 1.273(5) n
    C2 C1 . 1_555 1.5101(16) n
    C2 C3 . 1_555 1.5407(16) n
    C3 C2 . 1_555 1.5407(16) n
    C3 C4 . 1_555 1.5404(16) n
    C3 C6 . 1_555 1.5507(16) n
    C3 O17 . 1_555 1.433(5) n
    C4 C3 . 1_555 1.5404(16) n
    C4 C5 . 1_555 1.5099(16) n
    C5 C4 . 1_555 1.5099(16) n
    C5 O13 . 1_555 1.271(5) n
    C5 O14 . 1_555 1.270(5) n
    C6 C3 . 1_555 1.5507(16) n
    C6 O15 . 1_555 1.281(5) n
    C6 O16 . 1_555 1.286(5) n
    O11 C1 . 1_555 1.274(5) n
    O11 Li21 . 1_555 2.26(5) n
    O11 Li21 . 2_456 2.02(4) n
    O12 C1 . 1_555 1.273(5) n
    O12 K19 . 1_455 3.015(17) n
    O12 K19 . 2_655 2.865(12) n
    O12 Li20 . 1_445 1.99(5) n
    O13 C5 . 1_555 1.271(5) n
    O13 O14 . 1_555 2.06(2)   n
    O13 K19 . 2_665 3.473(16) n
    O13 Li20 . 1_555 1.84(5) n
    O13 Li21 . 2_566 1.69(4) n
    O14 C5 . 1_555 1.270(5) n
    O14 O13 . 1_555 2.06(2)   n
    O14 K19 . 1_555 2.650(12) n
    O14 K19 . 2_665 3.364(16) n
    O14 Li20 . 1_555 2.58(6) n
    O15 C6 . 1_555 1.281(5) n
    O15 K19 . 1_455 3.593(15) n
    O15 K19 . 2_665 2.784(17) n
    O15 Li20 . 1_455 2.12(5) n
    O16 C3 . 1_555 2.18(2)   n
    O16 C6 . 1_555 1.286(5) n
    O16 K19 . 1_455 3.251(19) n
    O16 K19 . 1_555 3.39(2)   n
    O16 K19 . 2_655 2.664(15) n
    O16 Li20 . 2_665 1.99(5) n
    O17 C3 . 1_555 1.433(5) n
    O17 K19 . 1_555 3.488(17) n
    O17 K19 . 2_655 2.756(16) n
    O17 Li21 . 2_556 1.95(4) n
    K19 O12 . 1_655 3.015(17) n
    K19 O12 . 2_655 2.865(12) n
    K19 O13 . 2_665 3.473(16) n
    K19 O14 . 1_555 2.650(12) n
    K19 O14 . 2_665 3.364(16) n
    K19 O15 . 1_655 3.593(15) n
    K19 O15 . 2_665 2.784(17) n
    K19 O16 . 1_555 3.39(2)   n
    K19 O16 . 1_655 3.251(19) n
    K19 O16 . 2_655 2.664(15) n
    K19 O17 . 1_555 3.488(17) n
    K19 O17 . 2_655 2.756(16) n
    Li20 O12 . 1_665 1.99(5) n
    Li20 O13 . 1_555 1.84(5) n
    Li20 O14 . 1_555 2.58(6) n
    Li20 O15 . 1_655 2.12(5) n
    Li20 O16 . 2_665 1.99(5) n
    Li21 O11 . 1_555 2.26(5) n
    Li21 O11 . 2_456 2.02(4) n
    Li21 O13 . 2_566 1.69(4) n
    Li21 O17 . 2_556 1.95(4) n
loop_
    _geom_angle_atom_site_label_1
    _geom_angle_atom_site_label_2
    _geom_angle_atom_site_label_3
    _geom_angle_site_symmetry_1
    _geom_angle_site_symmetry_2
    _geom_angle_site_symmetry_3
    _geom_angle
    _geom_angle_publ_flag
    C2 C1 O11 1_555 . 1_555 119.6(15) n
    C2 C1 O12 1_555 . 1_555 120.5(15) n
    O11 C1 O12 1_555 . 1_555 119.9(17) n
    C1 C2 C3 1_555 . 1_555 120.0(15) n
    C2 C3 C4 1_555 . 1_555 97.8(12) n
    C2 C3 C6 1_555 . 1_555 100.9(16) n
    C2 C3 O17 1_555 . 1_555 119.5(14) n
    C4 C3 C6 1_555 . 1_555 104.0(16) n
    C4 C3 O17 1_555 . 1_555 124.1(16) n
    C6 C3 O17 1_555 . 1_555 107.4(13) n
    C3 C4 C5 1_555 . 1_555 116.9(15) n
    C4 C5 O13 1_555 . 1_555 135.4(16) n
    C4 C5 O14 1_555 . 1_555 114.8(16) n
    O13 C5 O14 1_555 . 1_555 108.1(16) n
    C3 C6 O15 1_555 . 1_555 116.7(14) n
    C3 C6 O16 1_555 . 1_555 100.0(13) n
    O15 C6 O16 1_555 . 1_555 143.3(19) n
    C1 O11 Li21 1_555 . 1_555 139.(2)   n
    C1 O11 Li21 1_555 . 2_456 121.(3)   n
    Li21 O11 Li21 1_555 . 2_456 99.(2)   n
    C1 O12 K19 1_555 . 1_455 113.4(18) n
    C1 O12 K19 1_555 . 2_655 139.2(14) n
    C1 O12 Li20 1_555 . 1_445 126.4(19) n
    K19 O12 K19 1_455 . 2_655 86.9(4) n
    K19 O12 Li20 1_455 . 1_445 83.9(18) n
    K19 O12 Li20 2_655 . 1_445 89.2(16) n
    C5 O13 Li20 1_555 . 1_555 116.(2)   n
    C5 O13 Li21 1_555 . 2_566 131.(3)   n
    Li20 O13 Li21 1_555 . 2_566 97.(3)   n
    C5 O14 K19 1_555 . 1_555 171.2(13) n
    C6 O15 K19 1_555 . 2_665 108.2(17) n
    C6 O15 Li20 1_555 . 1_455 162.(2)   n
    K19 O15 Li20 2_665 . 1_455 88.7(14) n
    C6 O16 K19 1_555 . 1_455 85.9(16) n
    C6 O16 K19 1_555 . 2_655 137.0(15) n
    C6 O16 Li20 1_555 . 2_665 125.(2)   n
    K19 O16 K19 1_455 . 2_655 85.7(5) n
    K19 O16 Li20 1_455 . 2_665 78.7(18) n
    K19 O16 Li20 2_655 . 2_665 93.8(16) n
    C3 O17 K19 1_555 . 2_655 122.5(11) n
    C3 O17 Li21 1_555 . 2_556 122.(2)   n
    K19 O17 Li21 2_655 . 2_556 104.8(14) n
    O12 K19 O12 1_655 . 2_655 93.1(4) n
    O12 K19 O14 1_655 . 1_555 80.2(4) n
    O12 K19 O15 1_655 . 2_665 112.5(5) n
    O12 K19 O16 1_655 . 1_655 58.1(4) n
    O12 K19 O16 1_655 . 2_655 64.6(5) n
    O12 K19 O17 1_655 . 2_655 112.6(6) n
    O12 K19 O14 2_655 . 1_555 151.6(4) n
    O12 K19 O15 2_655 . 2_665 66.0(4) n
    O12 K19 O16 2_655 . 1_655 59.4(4) n
    O12 K19 O16 2_655 . 2_655 66.9(5) n
    O12 K19 O17 2_655 . 2_655 64.5(5) n
    O14 K19 O15 1_555 . 2_665 90.9(4) n
    O14 K19 O16 1_555 . 1_655 94.4(5) n
    O14 K19 O16 1_555 . 2_655 131.2(5) n
    O14 K19 O17 1_555 . 2_655 143.4(5) n
    O15 K19 O16 2_665 . 1_655 56.1(4) n
    O15 K19 O16 2_665 . 2_655 132.5(6) n
    O15 K19 O17 2_665 . 2_655 112.9(5) n
    O16 K19 O16 1_655 . 2_655 94.3(5) n
    O16 K19 O17 1_655 . 2_655 121.7(5) n
    O16 K19 O17 2_655 . 2_655 48.0(5) n
    O12 Li20 O13 1_665 . 1_555 114.(3)   n
    O12 Li20 O15 1_665 . 1_655 97.(3)   n
    O12 Li20 O16 1_665 . 2_665
                              100.(3)   n
    O13 Li20 O15 1_555 . 1_655 110.(2)   n
    O13 Li20 O16 1_555 . 2_665 138.(3)   n
    O15 Li20 O16 1_655 . 2_665 88.(2)   n
    O11 Li21 O13 1_555 . 2_566 127.(3)   n
    O11 Li21 O17 1_555 . 2_556 114.(2)   n
    O11 Li21 O13 2_556 . 2_566 110.(3)   n
    O11 Li21 O17 2_456 . 2_556 109.(2)   n
    O13 Li21 O17 2_566 . 2_556 111.(3)   n
data_KADU1665_DFT
_audit_creation_method     'Materials Studio'
_chemical_formula_sum     'C6 H5 K Li2 O7'
_chemical_formula_structural     'Li2 K C6 H5 O7'
_chemical_formula_iupac     '[Li2 K (C6 H5 O7)]'
_chemical_formula_weight     242.08
_symmetry_cell_setting     triclinic
_symmetry_space_group_name_H-M     'P-1'
_symmetry_space_group_name_Hall     '-P 1'
loop_
    _symmetry_equiv_pos_as_xyz
    x,y,z
    -x,-y,-z
_cell_length_a     6.4842
_cell_length_b     6.6833
_cell_length_c     9.8171
_cell_angle_alpha     87.6370
_cell_angle_beta     80.6060
_cell_angle_gamma     83.1090
_cell_volume     416.59
_cell_formula_units_Z     2
loop_
    _atom_site_type_symbol
    _atom_site_label
    _atom_site_fract_x
    _atom_site_fract_y
    _atom_site_fract_z
    _atom_site_U_iso_or_equiv
    _atom_site_adp_type
    _atom_site_occupancy
    C C1 -0.14556 0.04948 0.32403 0.05980 Uiso 1.00
    C C2 -0.01819 0.21103 0.36266 0.02280 Uiso 1.00
    C C3 0.19131 0.25426 0.27686 0.02280 Uiso 1.00
    C C4 0.28017 0.41395 0.35448 0.02280 Uiso 1.00
    C C5 0.48732 0.47534 0.27699 0.05980 Uiso 1.00
    C C6 0.16663 0.34606 0.13181 0.05980 Uiso 1.00
    H H7 0.00957 0.17532 0.46825 0.02960 Uiso 1.00
    H H8 -0.12413 0.35150 0.36689 0.02960 Uiso 1.00
    H H9 0.30601 0.35306 0.45644 0.02960 Uiso 1.00
    H H10 0.16579 0.54770 0.36996 0.02960 Uiso 1.00
    O O11 -0.30283 0.02010 0.41651 0.05980 Uiso 1.00
    O O12 -0.09949 -0.04238 0.21200 0.05980 Uiso 1.00
    O O13 0.54051 0.64716 0.29975 0.05980 Uiso 1.00
    O O14 0.59879 0.35337 0.19339 0.05980 Uiso 1.00
    O O15 0.07044 0.52106 0.13348 0.05980 Uiso 1.00
    O O16 0.25196 0.24714 0.02620 0.05980 Uiso 1.00
    O O17 0.33736 0.07475 0.26331 0.05980 Uiso 1.00
    H H18 0.47033 0.13035 0.22684 0.06880 Uiso 1.00
    K K19 0.72704 0.16395 -0.04174 0.04610 Uiso 1.00
    Li Li20 0.80495 0.68748 0.16168 0.05000 Uiso 1.00
    Li Li21 -0.44493 0.11043 0.59780 0.05000 Uiso 1.00
loop_
    _geom_bond_atom_site_label_1
    _geom_bond_atom_site_label_2
    _geom_bond_site_symmetry_2
    _geom_bond_distance
    C1 C2 . 1.530
    C1 O11 . 1.278
    C1 O12 . 1.257
    C2 C3 . 1.529
    C2 H7 . 1.093
    C2 H8 . 1.093
    C3 C4 . 1.552
    C3 C6 . 1.552
    C3 O17 . 1.433
    C4 C5 . 1.525
    C4 H9 . 1.096
    C4 H10 . 1.090
    C5 O13 . 1.276
    C5 O14 . 1.257
    C6 O15 . 1.257
    C6 O16 . 1.265
    O17 H18 . 0.987
loop_
    _geom_hbond_atom_site_label_D
    _geom_hbond_atom_site_label_H
    _geom_hbond_atom_site_label_A
    _geom_hbond_distance_DH
    _geom_hbond_distance_HA
    _geom_hbond_distance_DA
    _geom_hbond_angle_DHA
    O17 H18 O14 0.987 1.786 2.662 145.8
    C4 H10 O15 1.090 2.516 2.770 91.6
